# Supplementary material for: Association Study Reveals Genetic Loci Responsible for Arsenic, Cadmium and Lead Accumulation in Rice Grain in Contaminated Farmlands
Source: Front Plant Sci. 2019 Feb 5;10:61. doi: 10.3389/fpls.2019.00061 (PMC6370710; doi:10.3389/fpls.2019.00061)
Supplement: Supplementary file 1 [file Table_1.XLSX]

## Sheet: Table S1
Table S1. Information on the rice accessions used in this study.
Accession	Name	Country	Latitude	Longitude	Subpopulation
NSFTV_1	Agostano	Italy	41.87	12.57	TEJ
NSFTV_3	Ai-Chiao-Hong	China	27.9	116.87	IND
NSFTV_4	NSFTV4	India	22.9	87.12	AUS
NSFTV_5	NSFTV5	India	30.47	75.34	ARO
NSFTV_6	ARC 7229	India	22.9	87.12	AUS
NSFTV_7	Arias	Indonesia	-0.79	113.92	TRJ
NSFTV_8	Asse Y Pung	Philippines	12.88	121.77	TRJ
NSFTV_9	Baber	India	30.47	75.34	TEJ
NSFTV_10	Baghlani Nangarhar	Afghanistan	33.94	67.71	TEJ
NSFTV_13	NSFTV13	Pakistan	30.38	69.35	AUS
NSFTV_16	Bico Branco	Brazil	-14.24	-51.93	ARO
NSFTV_17	Binulawan	Philippines	12.88	121.77	IND
NSFTV_18	BJ 1	India	22.9	87.12	AUS
NSFTV_20	Blue Rose	Louisiana	31.24	-92.15	ADM
NSFTV_21	Byakkoku Y 5006 Seln	Australia	-25.27	133.78	IND
NSFTV_22	Caawa/Fortuna 6-103-15	Taiwan	23.7	120.96	TRJ
NSFTV_23	Canella De Ferro	Brazil	-14.24	-51.93	TRJ
NSFTV_24	Carolina Gold 12033	United States	34.66	-92.32	TRJ
NSFTV_25	Carolina Gold 12034	United States	34.66	-92.32	TRJ
NSFTV_26	Carolina Gold Sel	United States	34.66	-92.32	TRJ
NSFTV_27	NSFTV27	Pakistan	30.38	69.35	TRJ
NSFTV_29	Chau	Vietnam	14.06	108.28	IND
NSFTV_30	Chiem Chanh	Vietnam	14.06	108.28	IND
NSFTV_31	Chinese	China	32.72	114.24	TEJ
NSFTV_32	Chodongji	South Korea	35.91	127.77	TEJ
NSFTV_33	Chuan 4	Taiwan	23.7	120.96	AUS
NSFTV_41	Darmali	Nepal	28.39	84.12	ADM
NSFTV_43	Dee Geo Woo Gen	Taiwan	23.7	120.96	IND
NSFTV_44	Dhala Shaitta	Bangladesh	23.68	90.36	AUS
NSFTV_45	Dom Sufid	Iran	32.43	53.69	ARO
NSFTV_46	Dourado Agulha	Brazil	-14.24	-51.93	TRJ
NSFTV_49	DV85	Bangladesh	23.68	90.36	AUS
NSFTV_51	Early Wataribune	Japan	36.2	138.25	TEJ
NSFTV_53	Firooz	Iran	32.43	53.69	ARO
NSFTV_54	Fortuna	United States	34.66	-92.32	TRJ
NSFTV_57	NSFTV57	Iran	32.43	53.69	IND
NSFTV_58	Ghati Kamma Nangarhar	Afghanistan	33.94	67.71	AUS
NSFTV_59	Gogo Lempuk	Indonesia	-0.79	113.92	TRJ
NSFTV_63	Haginomae Mochi	Japan	36.2	138.25	TEJ
NSFTV_70	Iguape Cateto	Haiti	18.97	-72.29	TRJ
NSFTV_71	IR 36	Philippines	12.88	121.77	IND
NSFTV_72	IR 8	Philippines	12.88	121.77	IND
NSFTV_73	IRAT 177	French Guiana	3.93	-53.13	TRJ
NSFTV_74	IRGA 409	Brazil	-14.24	-51.93	IND
NSFTV_75	Jambu	Indonesia	-0.79	113.92	TRJ
NSFTV_76	Jaya	India	20.59	78.96	IND
NSFTV_77	JC149	India	20.59	78.96	IND
NSFTV_78	Jhona 349	India	22.9	87.12	AUS
NSFTV_80	K 65	Suriname	3.92	-56.03	ADM
NSFTV_81	Kalamkati	India	22.9	87.12	AUS
NSFTV_83	Kamenoo	Japan	36.2	138.25	TEJ
NSFTV_84	Kaniranga	Indonesia	-0.79	113.92	TRJ
NSFTV_85	Kasalath	India	22.9	87.12	AUS
NSFTV_87	Keriting Tingii	Indonesia	-0.79	113.92	ADM
NSFTV_89	NSFTV89	Thailand	15.87	100.99	TRJ
NSFTV_90	Kiang-Chou-Chiu	Taiwan	23.7	120.96	IND
NSFTV_92	Kinastano	Philippines	12.88	121.77	TRJ
NSFTV_93	NSFTV93	Madagascar	-18.77	46.87	ARO
NSFTV_94	Koshihikari	Japan	36.2	138.25	TEJ
NSFTV_96	KU115	Thailand	15.87	100.99	ADM
NSFTV_98	L-202	United States_CA	34.66	-92.32	TRJ
NSFTV_99	LAC 23	Liberia	6.43	-9.43	TRJ
NSFTV_102	Leung Pratew	Thailand	15.87	100.99	IND
NSFTV_104	Mansaku	Japan	36.2	138.25	TEJ
NSFTV_105	Mehr	Iran	32.43	53.69	AUS
NSFTV_106	Ming Hui	China	27.9	116.87	IND
NSFTV_108	Moroberekan	Guinea	9.95	-9.7	TRJ
NSFTV_110	Mudgo	India	20.59	78.96	IND
NSFTV_116	NSFTV116	Pakistan	30.38	69.35	TRJ
NSFTV_117	O-Luen-Cheung	Taiwan	23.7	120.96	IND
NSFTV_120	OS6	Nigeria	9.08	8.68	TRJ
NSFTV_128	Pato De Gallinazo	Australia	-25.27	133.78	ADM
NSFTV_129	Peh-Kuh	Taiwan	23.7	120.96	IND
NSFTV_130	Peh-Kuh-Tsao-Tu	Taiwan	23.7	120.96	IND
NSFTV_131	Phudugey	Bhutan	27.51	90.43	AUS
NSFTV_134	Romeo	Italy	41.87	12.57	TEJ
NSFTV_139	S4542A3-49B-2B12	United States	34.66	-92.32	TRJ
NSFTV_140	Saturn	United States	34.66	-92.32	ADM
NSFTV_142	Shai-Kuh	China	27.9	116.87	IND
NSFTV_143	Shinriki	Japan	36.2	138.25	TEJ
NSFTV_144	Shoemed	United States	34.66	-92.32	TEJ
NSFTV_147	Sinampaga Selection	Philippines	12.88	121.77	TRJ
NSFTV_149	Sinaguing	Philippines	12.88	121.77	TRJ
NSFTV_150	Sultani	Egypt	26.82	30.8	TRJ
NSFTV_152	T 1	India	22.9	87.12	AUS
NSFTV_153	T26	India	22.9	87.12	AUS
NSFTV_154	Ta Hung Ku	China	32.72	114.24	TEJ
NSFTV_155	Ta Mao Tsao	China	32.72	114.24	TEJ
NSFTV_156	Taichung Native 1	Taiwan	23.7	120.96	IND
NSFTV_157	Tainan Iku 487	Taiwan	23.7	120.96	TEJ
NSFTV_158	Taipei 309	Taiwan	23.7	120.96	TEJ
NSFTV_160	NSFTV160	Iran	32.43	53.69	ARO
NSFTV_161	TeQing	China	27.9	116.87	IND
NSFTV_162	TKM6	India	20.59	78.96	IND
NSFTV_164	Tondok	Indonesia	-0.79	113.92	TRJ
NSFTV_166	Tsipala 421	Madagascar	-18.77	46.87	ADM
NSFTV_167	B6616A4-22-Bk-5-4	United States	34.66	-92.32	TRJ
NSFTV_169	WC 6	China	32.72	114.24	TEJ
NSFTV_170	Wells	United States	34.66	-92.32	TRJ
NSFTV_171	ZHE 733	China	27.9	116.87	IND
NSFTV_173	Nipponbare	Japan	36.2	138.25	TEJ
NSFTV_178	ARC 6578	India	22.9	87.12	AUS
NSFTV_179	Bellardone	France	46.23	2.21	TEJ
NSFTV_180	Benllok	Peru	-9.19	-75.02	TEJ
NSFTV_183	Boa Vista	El Salvador	13.79	-88.9	TRJ
NSFTV_186	Bul Zo	South Korea	35.91	127.77	TEJ
NSFTV_187	C57-5043	United States	34.66	-92.32	TRJ
NSFTV_189	Criollo La Fria	Venezuela	6.42	-66.59	IND
NSFTV_190	Delrex	United States	34.66	-92.32	TRJ
NSFTV_191	Dom Zard	Iran	32.43	53.69	ARO
NSFTV_193	Fossa Av	Burkina Faso	12.24	-1.56	TRJ
NSFTV_200	P 737	Pakistan	30.38	69.35	AUS
NSFTV_202	Pratao	Brazil	-14.24	-51.93	TRJ
NSFTV_203	Radin Ebos 33	Malaysia	4.21	101.98	IND
NSFTV_204	Razza 77	Italy	41.87	12.57	TEJ
NSFTV_206	Rojofotsy 738	Madagascar	-18.77	46.87	ADM
NSFTV_208	SLO 17	India	20.59	78.96	IND
NSFTV_209	Tchibanga	Gabon	-0.8	11.61	IND
NSFTV_211	Tokyo Shino Mochi	Japan	36.2	138.25	ADM
NSFTV_213	WC 3397	Jamaica	18.11	-77.3	TRJ
NSFTV_214	WC 4419	Honduras	15.2	-86.24	TRJ
NSFTV_215	WC 4443	Bolivia	-16.29	-63.59	TRJ
NSFTV_216	Yabani Montakhab 7	Egypt	26.82	30.8	TEJ
NSFTV_217	YRL-1	Australia	-25.27	133.78	ADM
NSFTV_218	PI 298967-1	Australia	-25.27	133.78	ADM
NSFTV_221	Sadri Belyi	Azerbaijan	40.14	47.58	ARO
NSFTV_222	Paraiba Chines Nova	Brazil	-14.24	-51.93	IND
NSFTV_223	Priano Guaira	Brazil	-14.24	-51.93	TRJ
NSFTV_224	Karabaschak	Bulgaria	42.73	25.49	TEJ
NSFTV_225	Biser 1	Bulgaria	42.73	25.49	TEJ
NSFTV_227	Riz Local	Burkina Faso	12.24	-1.56	ADM
NSFTV_228	CA 902/B/2/1	Chad	15.45	18.73	AUS
NSFTV_233	Sung Liao 2	China	32.72	114.24	TEJ
NSFTV_234	Aijiaonante	China	27.9	116.87	IND
NSFTV_235	Sze Guen Zim	China	27.9	116.87	IND
NSFTV_236	WC 521	China	27.9	116.87	ADM
NSFTV_237	Estrela	Colombia	4.57	-74.3	ADM
NSFTV_239	WAB 502-13-4-1	Cote D'Ivoire	7.54	-5.55	TRJ
NSFTV_241	ECIA76-S89-1	Cuba	21.52	-77.78	IND
NSFTV_242	27	Dominican Republic	18.74	-70.16	TRJ
NSFTV_243	Tropical Rice	Ecuador	-1.83	-78.18	TEJ
NSFTV_246	Saraya	Fiji	-16.58	179.41	AUS
NSFTV_247	Desvauxii	Former Soviet Union	55.75	37.63	TEJ
NSFTV_248	Caucasica	Former Soviet Union	55.75	37.63	TEJ
NSFTV_249	Pirinae 69	Former Yugoslavia	52.09	4.28	ADM
NSFTV_250	Bulgare	France	46.23	2.21	TEJ
NSFTV_251	H256-76-1-1-1	Argentina	-38.42	-63.62	TRJ
NSFTV_252	Djimoron	Guinea	9.95	-9.7	IND
NSFTV_253	Guineandao	Guinea	9.95	-9.7	ADM
NSFTV_255	Pai Hok Glutinous	Hong Kong	22.4	114.11	IND
NSFTV_256	Romanica	Hungary	47.16	19.5	TEJ
NSFTV_257	Agusita	Hungary	47.16	19.5	TEJ
NSFTV_258	Tia Bura	Indonesia	-0.79	113.92	TRJ
NSFTV_259	Sadri Tor Misri	Iran	32.43	53.69	ADM
NSFTV_261	Shim Balte	Iraq	33.22	43.68	AUS
NSFTV_262	Halwa Gose Red	Iraq	33.22	43.68	AUS
NSFTV_264	Baldo	Italy	41.87	12.57	ADM
NSFTV_265	Vialone	Italy	41.87	12.57	TEJ
NSFTV_266	Hiderisirazu	Japan	36.2	138.25	ADM
NSFTV_267	Hatsunishiki	Japan	36.2	138.25	TEJ
NSFTV_268	Vavilovi	Kazakhstan	48.02	66.92	TEJ
NSFTV_269	Sundensis	Kazakhstan	48.02	66.92	IND
NSFTV_271	M. Blatec	Macedonia	41.61	21.75	ADM
NSFTV_272	923	Madagascar	-18.77	46.87	ADM
NSFTV_273	Varyla	Madagascar	-18.77	46.87	ADM
NSFTV_274	Padi Pagalong	Malaysia	4.21	101.98	TRJ
NSFTV_275	Sri Malaysia Dua	Malaysia	4.21	101.98	TEJ
NSFTV_276	Kaukau	Mali	17.57	-4	AUS
NSFTV_277	Gambiaka Sebela	Mali	17.57	-4	TEJ
NSFTV_278	C1-6-5-3	Mexico	23.63	-102.55	ADM
NSFTV_279	Kon Suito	Mongolia	46.86	103.85	TEJ
NSFTV_280	Saku	Mongolia	46.86	103.85	ADM
NSFTV_281	Patna	Morocco	31.79	-7.09	TEJ
NSFTV_282	Triomphe Du Maroc	Morocco	31.79	-7.09	TEJ
NSFTV_283	Chibica	Mozambique	-18.67	35.53	TEJ
NSFTV_284	IR-44595	Nepal	28.39	84.12	IND
NSFTV_286	IITA 135	Nigeria	9.08	8.68	TRJ
NSFTV_287	Zerawchanica Karatalski	Poland	51.92	19.15	TEJ
NSFTV_290	Amposta	Puerto Rico	18.22	-66.59	TEJ
NSFTV_291	Toploea 70/76	Romania	45.94	24.97	TEJ
NSFTV_293	TOg 7178	Senegal	14.5	-14.45	ADM
NSFTV_294	SL 22-613	Sierra Leone	8.46	-11.78	ADM
NSFTV_296	Dosel	Spain	40.46	-3.75	TEJ
NSFTV_297	Bahia	Spain	40.46	-3.75	TEJ
NSFTV_299	SML 242	Suriname	3.92	-56.03	IND
NSFTV_301	Melanotrix	Tajikistan	38.86	71.28	TEJ
NSFTV_302	WIR 3039	Tajikistan	38.86	71.28	TEJ
NSFTV_303	Kihogo	Tanzania	-6.37	34.89	TEJ
NSFTV_304	519	Uruguay	-32.52	-55.77	IND
NSFTV_305	Doble Carolina Rinaldo Barsani	Uruguay	-32.52	-55.77	ADM
NSFTV_306	WIR 3764	Uzbekistan	41.38	64.59	TEJ
NSFTV_307	Uzbekskij 2	Uzbekistan	41.38	64.59	TEJ
NSFTV_308	Llanero 501	Venezuela	6.42	-66.59	TRJ
NSFTV_309	Manzano	Zaire	-2.43	25.78	TRJ
NSFTV_311	56-122-23	Thailand	15.87	100.99	TEJ
NSFTV_313	BR24	Bangladesh	23.68	90.36	IND
NSFTV_314	CTG 1516	Bangladesh	23.68	90.36	AUS
NSFTV_315	Dawebyan	Myanmar	21.91	95.96	IND
NSFTV_316	DD 62	Bangladesh	23.68	90.36	AUS
NSFTV_317	DJ 123	Bangladesh	23.68	90.36	AUS
NSFTV_318	DJ 24	Bangladesh	23.68	90.36	AUS
NSFTV_319	DK 12	Bangladesh	23.68	90.36	AUS
NSFTV_320	DM 43	Bangladesh	23.68	90.36	AUS
NSFTV_321	DM 56	Bangladesh	23.68	90.36	AUS
NSFTV_322	DM 59	Bangladesh	23.68	90.36	AUS
NSFTV_323	DNJ 140	Bangladesh	23.68	90.36	AUS
NSFTV_325	EMATA A 16-34	Myanmar	21.91	95.96	IND
NSFTV_326	Ghorbhai	Bangladesh	23.68	90.36	AUS
NSFTV_327	Goria	Bangladesh	23.68	90.36	AUS
NSFTV_328	Jamir	Bangladesh	23.68	90.36	AUS
NSFTV_329	Kachilon	Bangladesh	23.68	90.36	AUS
NSFTV_336	Paung Malaung	Myanmar	21.91	95.96	AUS
NSFTV_337	Sabharaj	Bangladesh	23.68	90.36	IND
NSFTV_338	Sitpwa	Myanmar	21.91	95.96	TEJ
NSFTV_339	Yodanya	Myanmar	21.91	95.96	IND
NSFTV_341	Shirkati	Afghanistan	33.94	67.71	AUS
NSFTV_342	Cenit	Argentina	-38.42	-63.62	TRJ
NSFTV_343	Victoria F.A.	Argentina	-38.42	-63.62	ADM
NSFTV_344	Habiganj Boro 6	Bangladesh	23.68	90.36	ADM
NSFTV_345	DZ 193	Bangladesh	23.68	90.36	AUS
NSFTV_346	Karkati 87	Bangladesh	23.68	90.36	AUS
NSFTV_347	Creole	Belize	17.19	-88.5	TRJ
NSFTV_348	China 1039	China	27.9	116.87	IND
NSFTV_349	Chang Ch'Sang Hsu Tao	China	27.9	116.87	IND
NSFTV_350	Ligerito	Colombia	4.57	-74.3	TRJ
NSFTV_352	Guatemala 1021	Guatemala	15.78	-90.23	TRJ
NSFTV_353	ARC 10376	India	22.9	87.12	AUS
NSFTV_356	JC 117	India	20.59	78.96	IND
NSFTV_357	9524	India	22.9	87.12	AUS
NSFTV_358	ARC 10086	India	20.59	78.96	ADM
NSFTV_359	Surjamkuhi	India	22.9	87.12	AUS
NSFTV_360	PTB 30	India	22.9	87.12	AUS
NSFTV_363	Edomen Scented	Japan	36.2	138.25	TEJ
NSFTV_365	Shirogane	Japan	36.2	138.25	TEJ
NSFTV_366	Kiuki No. 46	Japan	36.2	138.25	TEJ
NSFTV_371	Santhi Sufaid	Pakistan	30.38	69.35	AUS
NSFTV_372	Sufaid	Pakistan	30.38	69.35	AUS
NSFTV_373	Lambayeque 1	Peru	-9.19	-75.02	ARO
NSFTV_375	Upland	Ponape Island	6.89	158.21	TRJ
NSFTV_376	Breviaristata	Portugal	39.4	-8.22	ADM
NSFTV_378	Kalubala Vee	Sri Lanka	7.87	80.77	AUS
NSFTV_379	Wanica	Suriname	3.92	-56.03	TRJ
NSFTV_380	Tainan-Iku No. 512	Taiwan	23.7	120.96	TEJ
NSFTV_381	325	Taiwan	23.7	120.96	TRJ
NSFTV_384	318	Turkey	38.96	35.24	TRJ
NSFTV_386	Palmyra	United States	34.66	-92.32	ADM
NSFTV_388	NSFTV388*	United States	34.66	-92.32	ADM
NSFTV_389	CI 11011	United States	34.66	-92.32	ADM
NSFTV_390	CI 11026	United States	34.66	-92.32	ADM
NSFTV_391	Della	United States	34.66	-92.32	TRJ
NSFTV_392	Edith	United States	34.66	-92.32	TRJ
NSFTV_394	Lady Wright Seln	United States	34.66	-92.32	TRJ
NSFTV_395	OS 6 (WC 10296)	Zaire	-2.43	25.78	TRJ
NSFTV_396	Cocodrie	United States	34.66	-92.32	TRJ
NSFTV_397	Cybonnet	United States	34.66	-92.32	TRJ
NSFTV_616	RT0034	United States	34.66	-92.32	IND
NSFTV_618	Pecos	United States	34.66	-92.32	ADM
NSFTV_619	Rosemont	United States	34.66	-92.32	TRJ
NSFTV_620	Jasmine85	Philippines	12.88	121.77	IND
NSFTV_621	LaGrue	United States	34.66	-92.32	TRJ
NSFTV_622	Bengal	United States	34.66	-92.32	ADM
NSFTV_624	Kaybonnet	United States	34.66	-92.32	TRJ
NSFTV_625	Katy	United States	34.66	-92.32	TRJ
NSFTV_626	C101A51	Colombia	4.57	-74.3	IND
NSFTV_628	Jefferson	United States	34.66	-92.32	TRJ
NSFTV_629	Panda	United States	34.66	-92.32	ADM
NSFTV_630	Saber	United States	34.66	-92.32	TRJ
NSFTV_633	Jing 185-7	China	27.9	116.87	IND
NSFTV_634	Rondo (4484-1693)	China	27.9	116.87	IND
NSFTV_638	Moroberekan	Guinea	NA	NA	TRJ
NSFTV_639	Nipponbare	Japan	NA	NA	TEJ
NSFTV_641	Tainung 67	Taiwan	NA	NA	TEJ
NSFTV_642	Zhenshan 97B	China	NA	NA	IND
NSFTV_643	Minghui 63	China	NA	NA	IND
NSFTV_644	IR64-21	Philippines	NA	NA	IND
NSFTV_647	Cypress	United States	NA	NA	TRJ
