# Supplementary material for: Association Study Reveals Genetic Loci Responsible for Arsenic, Cadmium and Lead Accumulation in Rice Grain in Contaminated Farmlands
Source: Front Plant Sci. 2019 Feb 5;10:61. doi: 10.3389/fpls.2019.00061 (PMC6370710; doi:10.3389/fpls.2019.00061)
Supplement: Supplementary file 2 [file Table_2.XLSX]

## Sheet: Table S2
Table S2. Results of correlation analysis of two-year repeats of grain toxic heavy metal and metalloid concentrations.
Value	As	Cd	Pb
Spearman coefficient	0.711211	0.356378	0.307614
Pearson coefficient	0.730687	0.354322	0.210661
P-value	2.62537e-53	1.33323e-09	0.000452141
