# Supplementary material for: Association Study Reveals Genetic Loci Responsible for Arsenic, Cadmium and Lead Accumulation in Rice Grain in Contaminated Farmlands
Source: Front Plant Sci. 2019 Feb 5;10:61. doi: 10.3389/fpls.2019.00061 (PMC6370710; doi:10.3389/fpls.2019.00061)
Supplement: Supplementary file 3 [file Table_3.XLSX]

## Sheet: Table S3
Table S3. Results of two-way ANOVA of two-year repeats of grain toxic heavy metal and metalloid concentrations.
Factor	As			Cd			Pb
	F	P-value		F	P-value		F	P-value
Genotype	6.42335	8.93949e-48		2.08607	1.19038e-09		1.53196	0.000237452
Year	0.217509	0.641313		0.136429	0.712147		0.68458	0.408742
