# Supplementary material for: Association Study Reveals Genetic Loci Responsible for Arsenic, Cadmium and Lead Accumulation in Rice Grain in Contaminated Farmlands
Source: Front Plant Sci. 2019 Feb 5;10:61. doi: 10.3389/fpls.2019.00061 (PMC6370710; doi:10.3389/fpls.2019.00061)
Supplement: Supplementary file 5 [file Table_5.xlsx]

## Sheet: Table S5
Table S5. Information on the genes located in the regions of quantitative trait loci.
Locus	Chromosome	Gene ID (MSU)	Gene ID (RAP-DB)	Start position	End position	Strand	Annotation
qGAS1	Chr01	LOC_Os01g54850	Os01g0752100	31550662	31552990	+	Cyclin-like F-box domain containing protein.
	Chr01	LOC_Os01g54860	Os01g0752200	31552902	31556837	-	Enoyl-CoA hydratase/isomerase, Regulation of grain number and the yield
	Chr01	LOC_Os01g54870	Os01g0752300	31559233	31560836	-	60S ribosomal protein L18a-1.
	Chr01	LOC_Os01g54880	Os01g0752400	31561394	31564137	-	Hypothetical conserved gene.
	Chr01	LOC_Os01g54890	Os01g0752500	31567786	31568709	+	APETELA2/ethylene response factor (AP2/ERF) type transcription factor, Negative regulation of disease resistance, Negative regulation of salt tolerance
	Chr01	LOC_Os01g54900	Os01g0752600	31569011	31575611	-	Glycosyl transferase, family 19 protein.
	Chr01	LOC_Os01g54910	Os01g0752700	31575708	31583476	+	GTP-binding protein.
	Chr01	LOC_Os01g54920	Os01g0752800	31585553	31588972	-	HASP protein-like protein (Fragment).
	Chr01	LOC_Os01g54930	Os01g0753000	31592127	31596970	-	VOZ transcription factor.
	Chr01	LOC_Os01g54940	Os01g0753100	31599199	31604576	+	Alcohol dehydrogenase superfamily, zinc-containing protein.
	Chr01	LOC_Os01g54950	Os01g0753150	31605287	31607374	-	Optic atrophy 3-like domain containing protein.
	Chr01	LOC_Os01g54960	Os01g0753200	31608109	31609696	-	DNA binding protein.
	Chr01	LOC_Os01g54969	Os01g0753300	31610717	31612134	+	Resveratrol O-methyltransferase.
	Chr01	LOC_Os01g54980	Os01g0753400	31612795	31614643	+	Conserved hypothetical protein.
	Chr01	LOC_Os01g54990	Os01g0753500	31617190	31623205	-	Transcriptional factor B3 family protein.
	Chr01	LOC_Os01g55000	Os01g0753800	31629372	31630731	+	Conserved hypothetical protein.
	Chr01	LOC_Os01g55020	Os01g0754000	31635593	31637775	+	Conserved hypothetical protein.
	Chr01	LOC_Os01g55030	Os01g0754100	31638589	31640361	-	Nucleic acid-binding, OB-fold domain containing protein.
	Chr01	LOC_Os01g55040	Os01g0754200	31641504	31648357	-	Glycosyl transferase, family 48 protein.
	Chr01	LOC_Os01g55050	Os01g0754500	31651616	31656436	-	Protein of unknown function DUF1421 family protein.
	Chr01	LOC_Os01g55070	Os01g0754700	31661724	31664288	-	Pentatricopeptide repeat domain containing protein.
	Chr01	LOC_Os01g55080	Os01g0754800	31669359	31670159	-	Hypothetical protein.
	Chr01	LOC_Os01g55094	Os01g0755100	31681353	31689878	-	Conserved hypothetical protein.
	Chr01	LOC_Os01g55100	Os01g0755500	31699518	31701126	+	Plant-specific transcription factor, miR319 target gene
	Chr01	LOC_Os01g55110	Os01g0755700	31710636	31711784	+	Zinc finger, RING/FYVE/PHD-type domain containing protein.
	Chr01	LOC_Os01g55120	Os01g0756000	31717300	31719808	-	Conserved hypothetical protein.
	Chr01	LOC_Os01g55140	Os01g0756101	31724224	31725303	-	Conserved hypothetical protein.
	Chr01	LOC_Os01g55150	Os01g0756200	31728015	31730360	+	VirE2-interacting protein VIP1.
	Chr01	LOC_Os01g55160	Os01g0756300	31731988	31732949	-	Conserved hypothetical protein.
	Chr01	LOC_Os01g55170	Os01g0756400	31738060	31739670	-	Conserved hypothetical protein.
	Chr01	LOC_Os01g55190	Os01g0756600	31749292	31753362	+	Protein of unknown function DUF642 family protein.
	Chr01	LOC_Os01g55200	Os01g0756700	31761223	31763887	+	Shaker potassium channel, Salinity stress tolerance, Ion homeostasis
	Chr01	LOC_Os01g55220	Os01g0756900	31766460	31767099	+	Hypothetical protein.
	Chr01	LOC_Os01g55240	Os01g0757200	31795105	31797640	+	GA 2-oxidase3, GA metabolism
	Chr01	LOC_Os01g55260	Os01g0757400	31806962	31811179	+	Katanin p60 ATPase-containing subunit A1 (EC 3.6.4.3) (Katanin p60 subunit A1) (p60 katanin). Splice isoform 2.
	Chr01	LOC_Os01g55270	Os01g0757500	31811367	31814552	-	CS domain domain containing protein.
	Chr01	LOC_Os01g55280	Os01g0757600	31815517	31816532	-	Myosin heavy chain-like protein (Fragment).
	Chr01	LOC_Os01g55290	Os01g0757700	31826639	31830179	-	EMB1417.
	Chr01	LOC_Os01g55300	Os01g0757800	31830303	31836694	+	DNA polymerase eta domain containing protein.
	Chr01	LOC_Os01g55310	Os01g0757900	31836076	31839761	-	Haloacid dehalogenase/epoxide hydrolase domain containing protein.
	Chr01	LOC_Os01g55320	Os01g0758000	31840530	31841085	-	copper-binding family protein.
	Chr01	LOC_Os01g55340	Os01g0758200	31850541	31851617	-	Dof2 (Fragment).
	Chr01	LOC_Os01g55350	Os01g0758300	31859334	31865031	-	Phosphoenolpyruvate carboxylase, housekeeping isozyme (EC 4.1.1.31) (PEPCase).
	Chr01	LOC_Os01g55360	Os01g0758400	31870951	31877607	-	Phosphatidate cytidylyltransferase.
	Chr01	LOC_Os01g55370	Os01g0758500	31889711	31891221	-	predicted protein.
	Chr01	LOC_Os01g55410	Os01g0758900	31919494	31922325	+	Protein of unknown function DUF688 family protein.
	Chr01	LOC_Os01g55420	Os01g0759000	31925866	31926934	+	Conserved hypothetical protein.
	Chr01	LOC_Os01g55430	Os01g0759100	31927136	31930005	-	Tubby family protein.
	Chr01	LOC_Os01g55440	Os01g0759200	31938559	31940184	-	CBL(calcineurin B-like proteins)-interaction protein kinase protein, Resistance to Rice stripe virus (RSV) disease
	Chr01	LOC_Os01g55490	Os01g0759700	31969296	31973706	+	transcription regulator.
	Chr01	LOC_Os01g55500	Os01g0759900	31976840	31980051	+	Permease 1, nucleobase-ascorbate transporter,
	Chr01	LOC_Os01g55510	Os01g0760000	31981933	31982776	+	Dynein light chain.
	Chr01	LOC_Os01g55520	Os01g0760300	31986501	31989198	+	Pollen-specific kinase partner protein
	Chr01	LOC_Os01g55530	Os01g0760400	31992093	31996447	-	Toll-Interleukin receptor domain containing protein.
	Chr01	LOC_Os01g55540	Os01g0760600	31998877	32003690	-	Aspartate aminotransferase, cytoplasmic (EC 2.6.1.1) (Transaminase A).
	Chr01	LOC_Os01g55549	Os01g0760800	32008634	32009393	-	Homeodomain protein 1.
	Chr01	LOC_Os01g55560	Os01g0760900	32010478	32013222	-	Conserved hypothetical protein.
	Chr01	LOC_Os01g55570	Os01g0761000	32014488	32016245	+	Conserved hypothetical protein.
	Chr01	LOC_Os01g55580	Os01g0761100	32016706	32022401	-	Tesmin/TSO1-like, CXC domain containing protein.
	Chr01	LOC_Os01g55590	Os01g0761300	32028817	32032624	+	Long-chain-fatty-acid-CoA ligase-like protein.
	Chr01	LOC_Os01g55600	Os01g0761400	32032727	32035011	-	peptide transporter PTR2, putative, expressed
	Chr01	LOC_Os01g55610	Os01g0761500	32038024	32040378	-	peptide transporter PTR2, putative, expressed
	Chr01	LOC_Os01g55630	Os01g0761800	32052568	32054302	+	Glutelin type-A 3.
	Chr01	LOC_Os01g55640	Os01g0761900	32057155	32058133	+	TRAF-like domain containing protein.
	Chr01	LOC_Os01g55650	Os01g0762000	32058676	32062829	-	ARF/SAR superfamily domain containing protein.
	Chr01	LOC_Os01g55670	Os01g0762300	32070785	32072008	-	predicted protein.
	Chr01	LOC_Os01g55700	Os01g0762400	32072708	32082549	-	Import inner membrane translocase subunit TIM50.
	Chr01	LOC_Os01g55690	Os01g0762500	32076744	32078652	+	Glutelin subunit mRNA.
	Chr01	LOC_Os01g55720	Os01g0762900	32088269	32089040	-	UPA24.
	Chr01	LOC_Os01g55730	Os01g0763000	32091719	32094141	-	Protein of unknown function DUF2039 domain containing protein.
	Chr01	LOC_Os01g55740	Os01g0763100	32094307	32098510	+	Hypothetical conserved gene.
	Chr01	LOC_Os01g55750	Os01g0763200	32106876	32109742	-	TCP family transcription factor, Strigolactone and cytokinin controlled mesocotyl elongation in darkness
	Chr01	LOC_Os01g55770	Os01g0763300	32123296	32127983	-	Conserved hypothetical protein.
	Chr01	LOC_Os01g55780	Os01g0763600	32130603	32136991	+	PLC-like phosphodiesterase, TIM beta/alpha-barrel domain domain containing protein.
	Chr01	LOC_Os01g55799	Os01g0763700	32137366	32139052	+	CRR7 (CHLORORESPIRATORY REDUCTION 7).
	Chr01	LOC_Os01g55799	Os01g0763750	32140069	32143430	+	Exo70 exocyst complex subunit family protein.
	Chr01	LOC_Os01g55795	Os01g0763800	32143765	32145444	-	Cytochrome P450, conserved site domain containing protein.
	Chr01	LOC_Os01g55820	Os01g0763900	32145847	32147094	-	X8 domain containing protein.
	Chr01	LOC_Os01g55830	Os01g0764000	32148159	32152034	-	Glutathione S-transferase I (EC 2.5.1.18) (GST-I) (GST-29) (GST class- phi).
	Chr01	LOC_Os01g55850	Os01g0764200	32165440	32165796	+	Hypothetical conserved gene.
	Chr01	LOC_Os01g55860	Os01g0764300	32167881	32171339	+	Protein of unknown function DUF155 domain containing protein.
	Chr01	LOC_Os01g55870	Os01g0764400	32171834	32174870	-	Chorismate mutase, chloroplast precursor (EC 5.4.99.5) (CM-1).
	Chr01	LOC_Os01g55880	Os01g0764500	32177351	32179312	-	uvrB/uvrC motif-containing protein.
	Chr01	LOC_Os01g55890	Os01g0764600	32185411	32189756	-	Hypothetical conserved gene.
	Chr01	LOC_Os01g55900	Os01g0764700	32189932	32193266	+	Resolvase, holliday junction-type, YqgF-like domain containing protein.
	Chr01	LOC_Os01g55940	Os01g0764800	32221378	32225121	+	Indole-3-acetic acid (IAA)-amido synthetase, Disease resistance, Abiotic stress tolerance
	Chr01	LOC_Os01g55950	Os01g0764900	32226157	32229661	-	Formamidase.
	Chr01	LOC_Os01g55960	Os01g0764950	32230712	32232641	-	Pentatricopeptide repeat domain containing protein.
	Chr01	LOC_Os01g55974	Os01g0765000	32233186	32238980	-	Putative dCMP deaminase, Chloroplast development
	Chr01	LOC_Os01g56000	Os01g0765200	32241235	32244856	+	Conserved hypothetical protein.
	Chr01	LOC_Os01g56000	Os01g0765300	32245206	32250127	+	RNA recognition motif domain domain containing protein.
	Chr01	LOC_Os01g56010	Os01g0765400	32249975	32251602	-	Protease inhibitor I4, serpin, plant domain containing protein.
	Chr01	LOC_Os01g56020	Os01g0765500	32252128	32255022	-	Conserved hypothetical protein.
	Chr01	LOC_Os01g56030	Os01g0765600	32258915	32260026	-	EF-Hand type domain containing protein.
	Chr01	LOC_Os01g56040	Os01g0765900	32267055	32269458	+	Zinc finger A20 and AN1 domain-containing stress-associated protein 3.
	Chr01	LOC_Os01g56050	Os01g0766000	32270047	32272354	-	Multi antimicrobial extrusion protein MatE family protein.
	Chr01	LOC_Os01g56070	Os01g0766200	32276583	32278225	-	RING finger protein 5.
	Chr01	LOC_Os01g56080	Os01g0766300	32289147	32289742	-	Conserved hypothetical protein.
	Chr01	LOC_Os01g56090	Os01g0766400	32293824	32295257	+	Conserved hypothetical protein.
	Chr01	LOC_Os01g56100	Os01g0766600	32298893	32303035	+	BSD domain containing protein.
	Chr01	LOC_Os01g56130	Os01g0766900	32318616	32319527	-	Hypothetical protein.
qGAS2	Chr02	LOC_Os02g14970	Os02g0247600	8350331	8351592	+	Conserved hypothetical protein.
	Chr02	LOC_Os02g14980	Os02g0247800	8358824	8362959	+	calcium ion binding protein.
	Chr02	LOC_Os02g15000	Os02g0248100	8367222	8368216	-	Hypothetical conserved gene.
	Chr02	LOC_Os02g15020	Os02g0248200	8380541	8384118	-	Zinc finger, RING-type domain containing protein.
	Chr02	LOC_Os02g15060	Os02g0248440	8397656	8398297	-	Zinc finger, RING-type domain containing protein.
	Chr02	LOC_Os02g15070	Os02g0248800	8401328	8403216	-	Glutelin type-B 2 precursor.
	Chr02	LOC_Os02g15090	Os02g0249000	8406709	8408682	-	Glutelin, Seed strage protein
	Chr02	LOC_Os02g15110	Os02g0249200	8416954	8417585	-	RING-H2 finger protein ATL5H.
	Chr02	LOC_Os02g15120	Os02g0249300	8422881	8423702	+	Zinc finger, RING/FYVE/PHD-type domain containing protein.
	Chr02	LOC_Os02g15140	Os02g0249500	8433458	8436694	+	Conserved hypothetical protein.
	Chr02	LOC_Os02g15150	Os02g0249600	8446623	8448546	+	Glutelin.
	Chr02	LOC_Os02g15160	Os02g0249700	8453872	8455936	-	Cyclin-like F-box domain containing protein.
	Chr02	LOC_Os02g15178	Os02g0249800	8458664	8460633	-	Glutelin precursor.
	Chr02	LOC_Os02g15169	Os02g0249900	8465066	8467035	+	Glutelin precursor.
	Chr02	LOC_Os02g15220	Os02g0250300	8490392	8498003	+	Bromodomain containing protein.
	Chr02	LOC_Os02g15230	Os02g0250400	8501519	8504975	+	Esterase.
	Chr02	LOC_Os02g15250	Os02g0250600	8516602	8518271	-	Late embryogenesis abundant protein repeat containing protein.
	Chr02	LOC_Os02g15260	Os02g0250700	8518506	8535685	+	Non-protein coding transcript.
	Chr02	LOC_Os02g15260	Os02g0251200	8528062	8529234	+	Non-protein coding transcript.
	Chr02	LOC_Os02g15270	Os02g0251700	8536374	8538452	+	Conserved hypothetical protein.
	Chr02	LOC_Os02g15280	Os02g0251800	8539273	8539623	-	VQ domain containing protein.
	Chr02	LOC_Os02g15290	Os02g0251900	8541338	8542125	-	Tobacco rattle virus-induced protein variant 2.
	Chr02	LOC_Os02g15340	Os02g0252200	8582543	8584532	+	GRAB2 protein.
	Chr02	LOC_Os02g15350	Os02g0252400	8590318	8593735	-	Dof zinc finger transcriptional activator, Dof zinc finger transcription factor, Grain filling, GA response in aleurone cell
	Chr02	LOC_Os02g15360	Os02g0252600	8597167	8601679	-	Aminotransferase, class IV family protein.
	Chr02	LOC_Os02g15430	Os02g0253502	8643576	8644850	-	Protein of unknown function DUF247, plant domain containing protein.
	Chr02	LOC_Os02g15460	Os02g0253700	8659226	8660521	-	Conserved hypothetical protein.
	Chr02	LOC_Os02g15500	Os02g0254100	8679389	8680699	+	Hypothetical conserved gene.
	Chr02	LOC_Os02g15510	Os02g0254366	8693806	8694177	-	EF-hand-like domain domain containing protein.
	Chr02	LOC_Os02g15520	Os02g0254550	8700431	8702895	-	Zinc finger, BED-type predicted domain containing protein.
	Chr02	LOC_Os02g15540	Os02g0254600	8714222	8715050	-	Conserved hypothetical protein.
	Chr02	LOC_Os02g15550	Os02g0254700	8726689	8730601	-	Spermidine synthase 3.
	Chr02	LOC_Os02g15580	Os02g0255000	8747058	8756024	-	Cyclic nucleotide-gated ion channel 1.
qGAS3	Chr02	LOC_Os02g18480	Os02g0286200	10758967	10762460	+	Lipase, class 3 family protein.
	Chr02	LOC_Os02g18490	Os02g0286500	10766482	10767402	+	AT hook motif family protein, expressed.
	Chr02	LOC_Os02g18500	Os02g0286700	10772392	10776515	-	Chlorophyllase (Fragment).
	Chr02	LOC_Os02g18510	Os02g0286850	10778463	10780758	-	Stripe rust resistance protein Yr10.
	Chr02	LOC_Os02g18515	Os02g0286891	10787293	10789508	+	OSIGBa0161P06.1 protein.
	Chr02	LOC_Os02g18540	Os02g0286933	10807538	10810831	+	Conserved hypothetical protein.
	Chr02	LOC_Os02g18550	Os02g0287000	10822643	10825665	-	40S ribosomal protein S3a (CYC07 protein).
	Chr02	LOC_Os02g18612	Os02g0287700	10853024	10853919	-	Hypothetical gene.
	Chr02	LOC_Os02g18614	Os02g0287800	10854309	10855575	+	F-box domain, Skp2-like domain containing protein.
	Chr02	LOC_Os02g18630	Os02g0287900	10857586	10859012	-	Cyclin-like F-box domain containing protein.
	Chr02	LOC_Os02g18640	Os02g0288000	10861422	10862862	-	Cyclin-like F-box domain containing protein.
	Chr02	LOC_Os02g18650	Os02g0288100	10864069	10867222	-	Pectinesterase (EC 3.1.1.11) (Fragment).
	Chr02	LOC_Os02g18660	Os02g0288200	10870290	10874506	+	Protein of unknown function DUF573 domain containing protein.
	Chr02	LOC_Os02g18670	Os02g0288400	10880647	10886393	-	MRP-like ABC transporter.
	Chr02	LOC_Os02g18690	Os02g0288600	10897250	10897969	-	BURP domain-containing protein 4.
	Chr02	LOC_Os02g18700	Os02g0288700	10908431	10914600	-	MRP-like ABC transporter.
	Chr02	LOC_Os02g18720	Os02g0288925	10922187	10923461	+	Hypothetical conserved gene.
	Chr02	LOC_Os02g18750	Os02g0289000	10931592	10932547	+	BURP domain containing protein.
	Chr02	LOC_Os02g18780	Os02g0289500	10945077	10945757	+	anthocyanin 5-aromatic acyltransferase.
	Chr02	LOC_Os02g18784	Os02g0289700	10947828	10948612	-	Hypothetical protein.
	Chr02	LOC_Os02g18810	Os02g0290000	10960662	10968059	+	Pentatricopeptide repeat domain containing protein.
	Chr02	LOC_Os02g18820	Os02g0290300	10972770	10986645	-	WD40/YVTN repeat-like domain containing protein.
	Chr02	LOC_Os02g18830	Os02g0290400	10990473	10993649	+	Ribosomal biogenesis, methyltransferase, EMG1/NEP1 domain containing protein.
	Chr02	LOC_Os02g18840	Os02g0290500	10994252	10997615	-	Phosphatidylinositol 3-/4-kinase (PI3/4K) family protein, Ubiquitin-like domain kinase, Control of flowering time
	Chr02	LOC_Os02g18850	Os02g0290600	10999971	11004650	-	Prolyl oligopeptidase family protein, Abiotic stress tolerance
	Chr02	LOC_Os02g18870	Os02g0290900	11009350	11014975	+	GDSL-motif lipase/hydrolase family protein.
	Chr02	LOC_Os02g18880	Os02g0291000	11015828	11017808	-	Calcineurin B (Fragment).
	Chr02	LOC_Os02g18930	Os02g0291400	11057896	11059975	-	Calcineurin B-like protein 8.
	Chr02	LOC_Os02g18940	Os02g0291500	11066134	11067381	-	Conserved hypothetical protein.
	Chr02	LOC_Os02g18954	Os02g0291600	11071696	11077522	+	Lipase, GDSL domain containing protein.
	Chr02	LOC_Os02g19040	Os02g0292600	11116177	11120334	+	Lipase, GDSL domain containing protein.
	Chr02	LOC_Os02g19060	Os02g0292800	11126248	11127515	-	Protein of unknown function DUF599 family protein.
	Chr02	LOC_Os02g19130	Os02g0293300	11151750	11156506	+	Homolog of Arabidopsis FACTOR OF DNA METHYLATION 1, Regulation of floral organ specification and meristem determination
qGAS4	Chr04	LOC_Os04g53060	Os04g0621900	31606004	31609869	+	Conserved hypothetical protein.
	Chr04	LOC_Os04g53070	Os04g0622000	31609076	31610752	-	bromodomain containing protein.
	Chr04	LOC_Os04g53130	Os04g0622800	31646261	31649090	-	bromodomain containing protein.
	Chr04	LOC_Os04g53160	Os04g0623066	31660819	31662691	+	XA1.
	Chr04	LOC_Os04g53170	Os04g0623100	31663355	31665410	-	Bromodomain containing protein.
	Chr04	LOC_Os04g53180	Os04g0623200	31666207	31667028	-	H0215F08.2 protein.
	Chr04	LOC_Os04g53190	Os04g0623300	31669253	31674595	-	Polyamine oxidase, Seed germination
	Chr04	LOC_Os04g53200	Os04g0623400	31678912	31683890	-	Exonuclease domain containing protein.
	Chr04	LOC_Os04g53210	Os04g0623500	31688721	31692490	+	H0215F08.7 protein.
	Chr04	LOC_Os04g53214	Os04g0623600	31693183	31696603	+	Peroxisomal (S)-2-hydroxy-acid oxidase GLO2.
	Chr04	LOC_Os04g53220	Os04g0623700	31697288	31700055	+	Signal recognition particle 14 kDa protein (SRP14).
	Chr04	LOC_Os04g53230	Os04g0623800	31700976	31703574	+	Aminomethyltransferase, mitochondrial precursor (EC 2.1.2.10) (Glycine cleavage system T protein) (GCVT).
	Chr04	LOC_Os04g53240	Os04g0624000	31716399	31719152	-	Symbiosis-related like protein.
	Chr04	LOC_Os04g53250	Os04g0624100	31721661	31726923	+	Hypothetical conserved gene.
	Chr04	LOC_Os04g53260	Os04g0624400	31727770	31728411	+	H0215F08.12 protein.
	Chr04	LOC_Os04g53290	Os04g0624450	31740856	31741449	+	H0215F08.12 protein.
	Chr04	LOC_Os04g53300	Os04g0624500	31749141	31751604	+	Polyphenol oxidase (EC 1.10.3.1) (Fragment).
	Chr04	LOC_Os04g53310	Os04g0624600	31751639	31759420	-	Starch synthase, Starch biosynthesis
	Chr04	LOC_Os04g53300	Os04g0624650	31752151	31753788	+	Hypothetical protein.
	Chr04	LOC_Os04g53330	Os04g0624800	31764133	31766854	-	Aldo/keto reductase domain containing protein.
	Chr04	LOC_Os04g53350	Os04g0625000	31769056	31773154	-	Conserved hypothetical protein.
	Chr04	LOC_Os04g53360	Os04g0625100	31777314	31779929	+	OSIGBa0148A10.1 protein.
	Chr04	LOC_Os04g53370	Os04g0625200	31786589	31788246	+	Phospholipid/glycerol acyltransferase family protein.
	Chr04	LOC_Os04g53380	Os04g0625300	31788464	31790490	-	OSIGBa0148A10.3 protein.
	Chr04	LOC_Os04g53380	Os04g0625350	31800144	31804447	-	OSIGBa0148A10.3 protein.
	Chr04	LOC_Os04g53390	Os04g0625400	31801895	31803232	+	OSIGBa0148A10.4 protein.
	Chr04	LOC_Os04g53400	Os04g0625500	31809708	31810835	+	OSIGBa0148A10.5 protein.
	Chr04	LOC_Os04g53410	Os04g0625600	31811661	31813399	+	Kelch related domain containing protein.
	Chr04	LOC_Os04g53440	Os04g0625800	31819464	31823462	+	RNA Binding Protein 45.
	Chr04	LOC_Os04g53450	Os04g0625900	31824102	31828850	+	OSIGBa0148A10.9 protein.
	Chr04	LOC_Os04g53460	Os04g0626000	31831245	31836454	-	OSIGBa0148A10.10 protein.
	Chr04	LOC_Os04g53470	Os04g0626100	31838166	31842050	-	HMG-I and HMG-Y, DNA-binding domain containing protein.
	Chr04	LOC_Os04g53490	Os04g0626400	31848511	31850847	-	OSIGBa0148A10.12 protein.
	Chr04	LOC_Os04g53496	Os04g0626450	31855518	31858459	+	NB-ARC domain containing protein.
	Chr04	LOC_Os04g53496	Os04g0626500	31858607	31867385	+	Disease resistance protein RGA2 (RGA2-blb) (Blight resistance protein RPI).
	Chr04	LOC_Os04g53510	Os04g0626600	31875725	31879704	-	OSIGBa0117N13.2 protein.
	Chr04	LOC_Os04g53520	Os04g0626700	31880536	31894575	-	OSIGBa0117N13.2 protein.
	Chr04	LOC_Os04g53530	Os04g0626900	31895293	31900168	+	OSIGBa0117N13.4 protein.
	Chr04	LOC_Os04g53540	Os04g0627000	31900282	31907077	-	Homeobox-leucine zipper protein ROC2.
	Chr04	LOC_Os04g53550	Os04g0627200	31927789	31928733	-	H0303G06.1 protein.
	Chr04	LOC_Os04g53560	Os04g0627300	31932864	31933709	+	H0303G06.2 protein.
	Chr04	LOC_Os04g53580	Os04g0627400	31937356	31939121	-	Hypothetical conserved gene.
	Chr04	LOC_Os04g53606	Os04g0627900	31957711	31958630	-	Translation initiation factor SUI1 domain containing protein.
	Chr04	LOC_Os04g53612	Os04g0628000	31959627	31961695	-	Protein of unknown function DUF794, plant family protein.
	Chr04	LOC_Os04g53620	Os04g0628100	31962541	31965035	+	Polyubiquitin.
	Chr04	LOC_Os04g53630	Os04g0628200	31965780	31973005	+	H0303G06.9 protein.
	Chr04	LOC_Os04g53650	Os04g0628300	31975720	31976388	+	Late embryogenesis abundant protein, LEA-14 domain containing protein.
	Chr04	LOC_Os04g53660	Os04g0628400	31977273	31981158	-	Zinc finger, BED-type predicted domain containing protein.
	Chr04	LOC_Os04g53670	Os04g0628600	31982348	31992462	-	Conserved hypothetical protein.
qGAS5	Chr05	LOC_Os05g31420	Os05g0378500	18275763	18277445	+	Transcription factor GRAS domain containing protein.
	Chr05	LOC_Os05g31480	Os05g0378800	18315847	18318438	-	ankyrin like protein.
	Chr05	LOC_Os05g31490	Os05g0378900	18319332	18323976	-	Golgi transport complex protein-related.
	Chr05	LOC_Os05g31530	Os05g0379500	18341384	18347080	+	Conserved hypothetical protein.
	Chr05	LOC_Os05g31570	Os05g0380300	18377097	18382814	+	NBS-LRR protein (Fragment).
	Chr05	LOC_Os05g31600	Os05g0380700	18391880	18396043	+	Conserved hypothetical protein.
	Chr05	LOC_Os05g31620	Os05g0380900	18406499	18407456	-	Polcalcin Jun o 2 (Calcium-binding pollen allergen Jun o 2).
	Chr05	LOC_Os05g31670	Os05g0381400	18429433	18430290	-	AWPM-19-like protein, Stress tolerance through ABA-dependent patheway
	Chr05	LOC_Os05g31680	Os05g0381500	18433303	18437513	+	predicted protein.
	Chr05	LOC_Os05g31690	Os05g0381600	18448465	18448934	+	Hypothetical conserved gene.
	Chr05	LOC_Os05g31690	Os05g0381700	18449019	18451915	+	Calmodulin-binding protein, plant domain containing protein.
	Chr05	LOC_Os05g31710	Os05g0381900	18463381	18464775	+	Conserved hypothetical protein.
	Chr05	LOC_Os05g31720	Os05g0382000	18466963	18470494	+	ABL164Cp.
	Chr05	LOC_Os05g31730	Os05g0382200	18475523	18479481	-	Cation/H+ exchanger (Fragment).
	Chr05	LOC_Os05g31740	Os05g0382500	18487329	18489221	+	Cytochrome P450 CYP94E4.
	Chr05	LOC_Os05g31744	Os05g0382550	18489798	18490672	-	Conserved hypothetical protein.
	Chr05	LOC_Os05g31760	Os05g0382900	18500678	18502996	+	Annexin family protein.
	Chr05	LOC_Os05g31770	Os05g0383000	18503044	18505884	-	Tetratricopeptide-like helical domain containing protein.
	Chr05	LOC_Os05g31780	Os05g0383100	18508442	18512694	-	Clathrin adaptor, mu subunit domain containing protein.
	Chr05	LOC_Os05g31785	Os05g0383200	18516730	18517759	-	Conserved hypothetical protein.
	Chr05	LOC_Os05g31890	Os05g0384300	18564056	18565651	-	Peptidase aspartic, catalytic domain containing protein.
	Chr05	LOC_Os05g31910	Os05g0384600	18575668	18578864	-	ABC transporter-like domain containing protein.
	Chr05	LOC_Os05g31920	Os05g0384800	18586998	18595443	-	Chromosome condensation regulator protein (Fragment).
	Chr05	LOC_Os05g31970	Os05g0385400	18629300	18630170	+	Conserved hypothetical protein.
	Chr05	LOC_Os05g32020	Os05g0385650	18657052	18661788	-	Conserved hypothetical protein.
	Chr05	LOC_Os05g32060	Os05g0386000	18680766	18685444	+	Root determined nodulation 1.
qGAS6	Chr05	LOC_Os05g40820	Os05g0486700	23939959	23943133	-	Ribosomal protein L24e domain containing protein.
	Chr05	LOC_Os05g40850	Os05g0487100	23958685	23959559	+	Hypothetical conserved gene.
	Chr05	LOC_Os05g40890	Os05g0487300	23978577	23979669	+	Conserved hypothetical protein.
	Chr05	LOC_Os05g40900	Os05g0487600	23991013	23994405	-	vacuolar ATP synthase subunit B.
	Chr05	LOC_Os05g40910	Os05g0488000	23996148	23997293	+	Peptidase C1A, papain family protein.
	Chr05	LOC_Os05g40920	Os05g0488100	24000267	24002607	-	Conserved hypothetical protein.
	Chr05	LOC_Os05g40950	Os05g0488500	24013460	24014424	+	Ribosomal protein L34e family protein.
	Chr05	LOC_Os05g40960	Os05g0488600	24015243	24017576	-	Phosphate starvation regulator protein (Regulatory protein of P- starvation acclimation response Psr1).
	Chr05	LOC_Os05g40980	Os05g0488800	24023674	24026150	-	Salt-induced RING Finger Protein, Negative regulation of response to salt stress
	Chr05	LOC_Os05g40990	Os05g0488900	24027775	24030803	+	Cytochrome b5 reductase.
	Chr05	LOC_Os05g41000	Os05g0489000	24033610	24039043	+	Endonuclease/exonuclease/phosphatase domain containing protein.
	Chr05	LOC_Os05g41010	Os05g0489100	24041023	24043904	+	Prolyl 4-hydroxylase alpha subunit-like protein.
	Chr05	LOC_Os05g41030	Os05g0489200	24045555	24047844	-	Plant lipid transfer protein/seed storage/trypsin-alpha amylase inhibitor domain containing protein.
	Chr05	LOC_Os05g41050	Os05g0489500	24054716	24055546	-	H0322F07.8 protein.
	Chr05	LOC_Os05g41060	Os05g0489600	24057448	24060607	-	ADP-ribosylation factor 1.
	Chr05	LOC_Os05g41070	Os05g0489700	24062649	24065939	+	bZIP transcription factor, Modulation of the floral transition, Floral repressor
	Chr05	LOC_Os05g41080	Os05g0489800	24067727	24070193	-	Centromeric histone 3 (Histone H3).
	Chr05	LOC_Os05g41090	Os05g0489900	24071191	24075089	-	Ca/calmodulin-dependent protein kinase, Calcium/calmodulin-dependent protein kinase, Bacterial and fungal symbioses, Common symbiosis signaling (SYM) pathway
	Chr05	LOC_Os05g41100	Os05g0490000	24076052	24077881	-	KRR1 interacting protein 1 domain containing protein.
	Chr05	LOC_Os05g41110	Os05g0490100	24078058	24079845	+	60S ribosomal protein L30.
	Chr05	LOC_Os05g41120	Os05g0490200	24081106	24087008	+	Protein of unknown function DUF1692 domain containing protein.
	Chr05	LOC_Os05g41130	Os05g0490300	24089745	24091692	-	Cyclin-like F-box domain containing protein.
	Chr05	LOC_Os05g41150	Os05g0490400	24103730	24106552	-	Conserved hypothetical protein.
	Chr05	LOC_Os05g41160	Os05g0490500	24107393	24110143	-	Conserved hypothetical protein.
	Chr05	LOC_Os05g41166	Os05g0490600	24110841	24114828	-	OSMYB5.
	Chr05	LOC_Os05g41172	Os05g0490700	24115647	24121667	-	SET domain protein SDG111.
	Chr05	LOC_Os05g41180	Os05g0490800	24122525	24126672	-	Proteasome subunit alpha type.
	Chr05	LOC_Os05g41190	Os05g0490900	24127396	24128452	-	Conserved hypothetical protein.
	Chr05	LOC_Os05g41200	Os05g0491000	24130239	24130977	-	EF-Hand type domain containing protein.
	Chr05	LOC_Os05g41210	Os05g0491100	24132581	24134897	-	Calmodulin.
	Chr05	LOC_Os05g41220	Os05g0491200	24137727	24141002	-	SNF1 kinase complex anchoring protein (Fragment).
	Chr05	LOC_Os05g41230	Os05g0491400	24149336	24151542	-	LRR protein.
	Chr05	LOC_Os05g41240	Os05g0491500	24154090	24158054	-	Transfactor-like protein.
	Chr05	LOC_Os05g41250	Os05g0491700	24171334	24171979	-	VQ domain containing protein.
	Chr05	LOC_Os05g41270	Os05g0491900	24176299	24178442	-	Hypothetical conserved gene.
	Chr05	LOC_Os05g41280	Os05g0492000	24180216	24182268	+	BZIP transcription factor.
	Chr05	LOC_Os05g41290	Os05g0492200	24184504	24189203	+	NB-ARC domain containing protein.
	Chr05	LOC_Os05g41300	Os05g0492300	24190339	24191689	+	Conserved hypothetical protein.
	Chr05	LOC_Os05g41310	Os05g0492600	24197060	24200694	+	NBS-LRR type resistance protein (Fragment).
	Chr05	LOC_Os05g41370	Os05g0493100	24230695	24234784	+	KI domain interacting kinase 1.
	Chr05	LOC_Os05g41390	Os05g0493500	24240791	24243402	+	Cyclin-B1-5.
	Chr05	LOC_Os05g41400	Os05g0493600	24244154	24245932	-	indole-3-acetate beta-glucosyltransferase.
	Chr05	LOC_Os05g41420	Os05g0493800	24254630	24256914	+	nodulin-like protein.
	Chr05	LOC_Os05g41440	Os05g0494000	24271090	24275144	+	p-Coumaroyl ester 3-hydroxylase, Determination of lignin content, composition and the degree of cell wall cross-linking
	Chr05	LOC_Os05g41450	Os05g0494100	24275966	24280288	+	Histone-like transcription factor, Transcriptional repressor, Repressor of heading date, Inhibition of flowering under long-day condition
	Chr05	LOC_Os05g41460	Os05g0494200	24280518	24281730	-	Cystatin (Fragment).
	Chr05	LOC_Os05g41480	Os05g0494500	24287577	24289563	+	Protein of unknown function DUF250 domain containing protein.
	Chr05	LOC_Os05g41490	Os05g0494600	24291732	24292848	-	Circadian clock coupling factor ZGT.
	Chr05	LOC_Os05g41500	Os05g0494700	24298176	24298999	+	Hypothetical conserved gene.
	Chr05	LOC_Os05g41510	Os05g0494800	24301347	24302448	+	Hypothetical protein.
	Chr05	LOC_Os05g41510	Os05g0494900	24307832	24309836	+	SH2 motif domain containing protein.
	Chr05	LOC_Os05g41520	Os05g0495000	24309770	24311123	-	Hypothetical conserved gene.
	Chr05	LOC_Os05g41530	Os05g0495100	24312890	24316931	+	Zinc finger, C2H2-type domain containing protein.
	Chr05	LOC_Os05g41540	Os05g0495200	24321040	24322728	-	Basic leucine zipper domain containing protein.
	Chr05	LOC_Os05g41550	Os05g0495300	24324906	24329940	-	Conserved hypothetical protein.
qGAS7	Chr05	LOC_Os05g48570	Os05g0559316	27832999	27834526	-	Hypothetical conserved gene.
	Chr05	LOC_Os05g48580	Os05g0559350	27839324	27840565	-	binding.
	Chr05	LOC_Os05g48590	Os05g0559400	27846200	27850391	-	IAA11 (Fragment).
	Chr05	LOC_Os05g48600	Os05g0559600	27860628	27865020	+	Glycosyl transferase, family 43 protein.
	Chr05	LOC_Os05g48610	Os05g0559800	27867716	27868234	+	Conserved hypothetical protein.
	Chr05	LOC_Os05g48620	Os05g0559900	27868472	27877526	-	tRNA-binding arm domain containing protein.
	Chr05	LOC_Os05g48630	Os05g0560000	27878662	27879543	+	Photosystem I reaction center subunit VI, chloroplast precursor (PSI- H) (Light-harvesting complex I 11 kDa protein) (GOS5 protein).
	Chr05	LOC_Os05g48640	Os05g0560100	27880066	27882840	-	Pollen-specific kinase partner protein.
	Chr05	LOC_Os05g48650	Os05g0560200	27883739	27884410	-	tumor-related protein-like.
	Chr05	LOC_Os05g48660	Os05g0560300	27886611	27889407	-	Protein kinase, core domain containing protein.
	Chr05	LOC_Os05g48670	Os05g0560400	27892619	27895727	+	Tubby family protein.
	Chr05	LOC_Os05g48680	Os05g0560500	27896047	27896647	-	Conserved hypothetical protein.
	Chr05	LOC_Os05g48690	Os05g0560600	27899055	27902494	+	Homeodomain-like containing protein.
	Chr05	LOC_Os05g48700	Os05g0560900	27910754	27912924	-	gibberellin 2-beta-dioxygenase.
	Chr05	LOC_Os05g48740	Os05g0561400	27935448	27935675	+	Conserved hypothetical protein.
	Chr05	LOC_Os05g48750	Os05g0561500	27936171	27939342	-	CMP-KDO synthetase (EC 2.7.7.38) (Fragment).
	Chr05	LOC_Os05g48760	Os05g0561600	27944014	27947970	+	Protein of unknown function DUF1421 domain containing protein.
	Chr05	LOC_Os05g48770	Os05g0561800	27950781	27955317	-	Hypothetical conserved gene.
	Chr05	LOC_Os05g48780	Os05g0561900	27956108	27956530	+	Conserved hypothetical protein.
	Chr05	LOC_Os05g48790	Os05g0562000	27958358	27960858	-	Conserved hypothetical protein.
	Chr05	LOC_Os05g48800	Os05g0562200	27967637	27970823	-	Drought induced 19 family protein.
	Chr05	LOC_Os05g48810	Os05g0562300	27972462	27974607	-	DnaJ-like protein.
	Chr05	LOC_Os05g48820	Os05g0562400	27975701	27983968	-	DDT domain containing protein.
	Chr05	LOC_Os05g48840	Os05g0562800	27989751	27990665	-	Protein of unknown function DUF679 family protein.
	Chr05	LOC_Os05g48850	Os05g0563000	28003165	28004999	+	NAC family transcription factor, Secondary cell wall biosynthesis, Positive regulator of cellulose biosynthesis
	Chr05	LOC_Os05g48855	Os05g0563050	28005260	28007054	-	predicted protein.
	Chr05	LOC_Os05g48860	Os05g0563100	28009513	28010606	-	GTP binding / GTPase.
	Chr05	LOC_Os05g48870	Os05g0563400	28034380	28039732	+	Auxin response factor 5.
	Chr05	LOC_Os05g48880	Os05g0563500	28040221	28042695	-	Conserved hypothetical protein.
	Chr05	LOC_Os05g48890	Os05g0563550	28047385	28048140	+	FAS1 domain domain containing protein.
	Chr05	LOC_Os05g48900	Os05g0563600	28051758	28052859	+	FAS1 domain domain containing protein.
	Chr05	LOC_Os05g48930	Os05g0563900	28067828	28068569	+	Hypothetical gene.
	Chr05	LOC_Os05g48940	Os05g0564000	28073023	28076506	-	Conserved hypothetical protein.
	Chr05	LOC_Os05g48950	Os05g0564100	28077381	28078527	+	Nicotinamide N-methyltransferase, putative domain containing protein.
	Chr05	LOC_Os05g48960	Os05g0564200	28080214	28082860	+	U2 snRNP auxiliary factor, small subunit.
	Chr05	LOC_Os05g48970	Os05g0564300	28085122	28092378	+	Zinc finger, RING/FYVE/PHD-type domain containing protein.
	Chr05	LOC_Os05g48990	Os05g0564500	28100584	28100778	+	WUSCHEL-related homeobox 12.
	Chr05	LOC_Os05g49010	Os05g0564700	28109440	28110288	-	Conserved hypothetical protein.
	Chr05	LOC_Os05g49020	Os05g0564800	28112936	28114907	+	60S ribosomal protein L18A.
	Chr05	LOC_Os05g49030	Os05g0565000	28118290	28120481	+	60S ribosomal protein L18a-1.
	Chr05	LOC_Os05g49040	Os05g0565100	28123115	28124803	+	Cytochrome b561/ferric reductase transmembrane domain containing protein.
	Chr05	LOC_Os05g49050	Os05g0565200	28125241	28128053	+	Urease accessory protein G.
	Chr05	LOC_Os05g49060	Os05g0565400	28128521	28131181	-	Protein of unknown function DUF561 family protein.
	Chr05	LOC_Os05g49070	Os05g0565500	28131797	28133188	-	3-hydroxyacid dehydrogenase/reductase domain containing protein.
	Chr05	LOC_Os05g49080	Os05g0565701	28133353	28134042	-	Conserved hypothetical protein.
	Chr05	LOC_Os05g49100	Os05g0565900	28154693	28157931	+	DNA-binding WRKY domain containing protein.
	Chr05	LOC_Os05g49120	Os05g0566200	28176577	28181817	+	NLI interacting factor domain containing protein.
	Chr05	LOC_Os05g49130	Os05g0566300	28183127	28188674	+	PRC-barrel domain containing protein.
	Chr05	LOC_Os05g49140	Os05g0566400	28188894	28194022	-	Blast and wounding induced mitogen-activated protein kinase.
	Chr05	LOC_Os05g49150	Os05g0566500	28202227	28204227	-	Initiation factor 3d (Fragment).
	Chr05	LOC_Os05g49160	Os05g0566600	28205482	28206970	-	Negatively light-regulated protein.
	Chr05	LOC_Os05g49164	Os05g0566700	28210407	28212525	+	Homeobox protein B-H1 (Homeobox BarH1 protein).
	Chr05	LOC_Os05g49170	Os05g0566800	28213968	28216045	-	Cold acclimation protein COR413-TM1.
	Chr05	LOC_Os05g49180	Os05g0566900	28220147	28228800	+	TA9 protein (Fragment).
	Chr05	LOC_Os05g49200	Os05g0567100	28231900	28237289	+	Aspartic proteinase oryzasin 1 precursor (EC 3.4.23.-).
	Chr05	LOC_Os05g49210	Os05g0567200	28238562	28241041	+	WRKY transcription factor 43.
	Chr05	LOC_Os05g49220	Os05g0567300	28242072	28244772	-	GTP-binding protein era.
	Chr05	LOC_Os05g49230	Os05g0567400	28245031	28249577	+	Ribosomal RNA methyltransferase J domain containing protein.
qGAS8	Chr09	LOC_Os09g35880	Os09g0527900	20646418	20649984	-	Hd1-like protein.
	Chr09	LOC_Os09g35890	Os09g0528000	20654707	20659146	+	Kinesin, motor region domain containing protein.
	Chr09	LOC_Os09g35900	Os09g0528100	20659712	20660287	+	30S ribosomal protein S31, chloroplast (Fragment).
	Chr09	LOC_Os09g35910	Os09g0528200	20671994	20673267	+	Homeobox-leucine zipper protein HOX6.
	Chr09	LOC_Os09g35920	Os09g0528300	20673834	20678640	-	RNA polymerase II mediator complex protein-related.
	Chr09	LOC_Os09g35940	Os09g0528700	20691369	20693116	+	Cytochrome p450 (CYP78A9).
	Chr09	LOC_Os09g35960	Os09g0528800	20716413	20721081	-	RabGAP/TBC domain containing protein.
	Chr09	LOC_Os09g35970	Os09g0529100	20724959	20727968	-	6-phosphogluconolactonase domain containing protein.
	Chr09	LOC_Os09g35980	Os09g0529300	20731589	20734724	-	Leaf angle-associated protein.
	Chr09	LOC_Os09g35990	Os09g0529350	20737101	20739478	-	Hypothetical conserved gene.
	Chr09	LOC_Os09g35990	Os09g0529400	20741476	20742876	-	Protein of unknown function DUF295 family protein.
	Chr09	LOC_Os09g36020	Os09g0529700	20744838	20748509	-	EAP30 family protein.
	Chr09	LOC_Os09g36030	Os09g0529900	20750124	20751462	+	Pyruvate/Phosphoenolpyruvate kinase, catalytic core domain containing protein.
	Chr09	LOC_Os09g36040	Os09g0530000	20751729	20754516	+	Rhodanese-like domain containing protein.
	Chr09	LOC_Os09g36060	Os09g0530200	20764202	20768214	+	Endo-beta-1,4-glucanase precursor (EC 3.2.1.4).
	Chr09	LOC_Os09g36070	Os09g0530275	20768633	20771680	+	Cytochrome P450 domain containing protein.
	Chr09	LOC_Os09g36080	Os09g0530300	20774283	20776144	+	Cytochrome P450 family protein.
	Chr09	LOC_Os09g36090	Os09g0530500	20779673	20782356	+	Hypothetical conserved gene.
	Chr09	LOC_Os09g36090	Os09g0530600	20786238	20786755	+	Zinc finger, CCCH-type domain containing protein.
	Chr09	LOC_Os09g36100	Os09g0530700	20787543	20790463	+	Hypothetical conserved gene.
	Chr09	LOC_Os09g36110	Os09g0530800	20794568	20797868	+	predicted protein.
	Chr09	LOC_Os09g36120	Os09g0530900	20797920	20798536	-	Oxydoreductase-like protein.
	Chr09	LOC_Os09g36130	Os09g0531100	20799161	20802920	-	Conserved hypothetical protein.
	Chr09	LOC_Os09g36140	Os09g0531200	20811366	20813170	-	RNA recognition motif 2 domain containing protein.
	Chr09	LOC_Os09g36160	Os09g0531600	20838544	20839929	-	Protein of unknown function DUF702 domain containing protein.
	Chr09	LOC_Os09g36180	Os09g0531701	20852282	20853613	-	BRASSINOSTEROID INSENSITIVE 1-associated receptor kinase 1.
	Chr09	LOC_Os09g36180	Os09g0531800	20857047	20861083	-	Glycosyl transferase, family 8 protein.
	Chr09	LOC_Os09g36190	Os09g0531900	20862728	20866739	-	Glycosyltransferase QUASIMODO1 (EC 2.4.1.-).
	Chr09	LOC_Os09g36200	Os09g0532000	20868846	20871077	-	Senescence-inducible chloroplast protein, Activation of the chlorophll-degrading pathway during leaf senescence
	Chr09	LOC_Os09g36210	Os09g0532200	20880888	20881570	-	Hypothetical conserved gene.
	Chr09	LOC_Os09g36220	Os09g0532400	20885198	20889792	-	Circadian-associated rice pseudo response regulator, Control of flowering time
	Chr09	LOC_Os09g36230	Os09g0532500	20894870	20897268	+	peptidase S8 and S53, subtilisin, kexin, sedolisin.
	Chr09	LOC_Os09g36240	Os09g0532700	20897691	20903515	+	Rossmann-like alpha/beta/alpha sandwich fold domain containing protein.
	Chr09	LOC_Os09g36244	Os09g0532800	20905466	20908479	+	peptidase S8 and S53, subtilisin, kexin, sedolisin.
	Chr09	LOC_Os09g36250	Os09g0532900	20916157	20925632	-	Myb13 protein.
	Chr09	LOC_Os09g36270	Os09g0533100	20929628	20938388	+	Pantothenate kinase 4 (Fragment).
	Chr09	LOC_Os09g36280	Os09g0533200	20938553	20939706	-	Glycoside hydrolase, family 17 domain containing protein.
	Chr09	LOC_Os09g36290	Os09g0533300	20942494	20945847	+	Metallophosphoesterase domain containing protein.
	Chr09	LOC_Os09g36300	Os09g0533400	20946004	20948006	-	Lon protease homolog.
	Chr09	LOC_Os09g36320	Os09g0533600	20962267	20967452	-	Avr9/Cf-9 induced kinase 1.
	Chr09	LOC_Os09g36340	Os09g0533800	20973802	20975190	-	Receptor expression-enhancing protein 3.
	Chr09	LOC_Os09g36350	Os09g0533900	20976451	20980651	-	CEL5=CELLULASE 5 (Fragment).
	Chr09	LOC_Os09g36360	Os09g0534000	20983758	20986379	-	Adipose-regulatory protein, Seipin domain containing protein.
	Chr09	LOC_Os09g36370	Os09g0534200	20988362	20992532	+	ER lumen protein retaining receptor C28H8.4.
	Chr09	LOC_Os09g36420	Os09g0534600	21012724	21017668	+	Heat-shock protein, HSP90 family protein, Positive regulation of drought stress tolerance
	Chr09	LOC_Os09g36420	Os09g0534650	21017916	21018242	+	Non-protein coding transcript.
	Chr09	LOC_Os09g36440	Os09g0534800	21028973	21031996	+	Transcription initiation factor IIB (General transcription factor TFIIB).
	Chr09	LOC_Os09g36450	Os09g0535000	21033103	21036506	-	Triosephosphate isomerase.
	Chr09	LOC_Os09g36460	Os09g0535100	21038124	21041593	+	Zinc finger, RING/FYVE/PHD-type domain containing protein.
	Chr09	LOC_Os09g36470	Os09g0535200	21046293	21050027	+	Conserved hypothetical protein.
	Chr09	LOC_Os09g36480	Os09g0535300	21050695	21053984	+	XAP5 protein family protein.
	Chr09	LOC_Os09g36490	Os09g0535400	21054538	21055909	+	Curculin-like (mannose-binding) lectin domain containing protein.
	Chr09	LOC_Os09g36500	Os09g0535500	21056545	21057436	-	RING-H2 finger protein ATL1R (RING-H2 finger protein ATL8).
	Chr09	LOC_Os09g36520	Os09g0535900	21061222	21062698	-	Ki1 protein.
	Chr09	LOC_Os09g36530	Os09g0536000	21064014	21068725	-	Exodeoxyribonuclease III xth family protein.
	Chr09	LOC_Os09g36540	Os09g0536100	21064649	21080332	+	Hypothetical conserved gene.
	Chr09	LOC_Os09g36550	Os09g0536200	21082259	21084741	+	ARO1-like protein 3.
	Chr09	LOC_Os09g36560	Os09g0536300	21088846	21089693	+	thaumatin-like protein 1.
	Chr09	LOC_Os09g36580	Os09g0536400	21098267	21101192	+	Thaumatin-like protein 1 precursor.
	Chr09	LOC_Os09g36600	Os09g0536700	21110946	21114330	-	predicted protein.
	Chr09	LOC_Os09g36619	Os09g0537000	21131907	21134239	-	Hypothetical protein.
	Chr09	LOC_Os09g36630	Os09g0537200	21134490	21136784	+	Conserved hypothetical protein.
	Chr09	LOC_Os09g36670	Os09g0537600	21151781	21154287	+	Cyclophilin-like protein (Single domain cyclophilin type peptidyl- prolyl cis-trans isomerase).
	Chr09	LOC_Os09g36700	Os09g0538000	21165241	21167647	-	Ribonuclease T2 family protein.
	Chr09	LOC_Os09g36710	Os09g0538200	21171690	21173884	+	Proteasome subunit alpha type 7 (EC 3.4.25.1) (20S proteasome alpha subunit D) (20S proteasome subunit alpha-4).
	Chr09	LOC_Os09g36730	Os09g0538400	21189530	21190738	-	P-type R2R3 Myb protein (Fragment).
	Chr09	LOC_Os09g36735	Os09g0538450	21196428	21197328	-	Conserved hypothetical protein.
	Chr09	LOC_Os09g36740	Os09g0538500	21197503	21199688	+	Male sterility MS5.
	Chr09	LOC_Os09g36750	Os09g0538600	21199731	21202763	-	Peroxisome type ascorbate peroxidase.
	Chr09	LOC_Os09g36760	Os09g0538700	21208855	21213168	+	Protein of unknown function DUF632 domain containing protein.
	Chr09	LOC_Os09g36770	Os09g0538800	21213340	21222936	-	Synaptotagmin C.
	Chr09	LOC_Os09g36790	Os09g0539000	21224394	21225635	+	Hypothetical conserved gene.
	Chr09	LOC_Os09g36800	Os09g0539100	21225961	21229331	-	3-dehydroquinate synthase-like protein.
	Chr09	LOC_Os09g36810	Os09g0539200	21230192	21235993	+	Relative to SR12 protein (Fragment).
	Chr09	LOC_Os09g36820	Os09g0539400	21239649	21242340	+	MCM10 minichromosome maintenance deficient 10.
	Chr09	LOC_Os09g36830	Os09g0539500	21243207	21245827	-	SKP1-like protein 1A.
	Chr09	LOC_Os09g36850	Os09g0539700	21251878	21252735	-	Conserved hypothetical protein.
	Chr09	LOC_Os09g36860	Os09g0539800	21254336	21255108	-	Acyl carrier protein III, chloroplast precursor (ACP III).
	Chr09	LOC_Os09g36870	Os09g0540300	21266324	21267787	-	Protein of unknown function DUF247, plant domain containing protein.
	Chr09	LOC_Os09g36880	Os09g0540400	21270652	21272588	-	Anther-specific proline-rich protein APG.
	Chr09	LOC_Os09g36890	Os09g0540500	21274824	21276300	-	Mediator complex, subunit Med4 domain containing protein.
	Chr09	LOC_Os09g36900	Os09g0540600	21276447	21280591	+	WD-40 repeat protein MSI1.
	Chr09	LOC_Os09g36910	Os09g0540800	21292024	21293396	+	Basic leucine zipper (bZIP)-containing transcription factor, Promotion of flowering
	Chr09	LOC_Os09g36920	Os09g0540900	21300058	21304309	-	Hypothetical conserved gene.
	Chr09	LOC_Os09g36930	Os09g0541000	21310132	21311479	+	Aquaporin 2.
	Chr09	LOC_Os09g36940	Os09g0541100	21313150	21313821	-	Cupredoxin domain containing protein.
qGAS9	Chr11	LOC_Os11g13810	Os11g0242100	7595301	7606762	+	Beta-glucosidase, GBA2 type domain containing protein.
	Chr11	LOC_Os11g13820	Os11g0242200	7614352	7618368	+	Protein phosphatase 2C-like domain containing protein.
	Chr11	LOC_Os11g13840	Os11g0242300	7627643	7628273	-	AP2 domain containing protein, expressed.
	Chr11	LOC_Os11g13850	Os11g0242400	7639863	7642949	-	Rieske.
	Chr11	LOC_Os11g13860	Os11g0242500	7644120	7649680	+	Cyclin dependent kinase C.
	Chr11	LOC_Os11g13870	Os11g0242600	7651046	7652401	-	Protein of unknown function DUF579, plant family protein.
	Chr11	LOC_Os11g13880	Os11g0242700	7655586	7659296	+	Ribosomal protein L37.
	Chr11	LOC_Os11g13890	Os11g0242800	7659701	7662180	+	ASCAB9-A (ASCAB9-B) (Fragment).
	Chr11	LOC_Os11g13900	Os11g0242900	7678686	7679890	-	Putative B3 domain-containing protein Os11g0242900.
	Chr11	LOC_Os11g13930	Os11g0243300	7694141	7696295	-	ZF-HD protein dimerisation region containing protein, expressed.
	Chr11	LOC_Os11g13934	Os11g0243600	7708790	7709483	-	Hypothetical protein.
	Chr11	LOC_Os11g13940	Os11g0243750	7716589	7717070	-	NB-ARC domain containing protein, expressed.
	Chr11	LOC_Os11g13970	Os11g0244100	7745916	7747416	-	Transferase family protein.
	Chr11	LOC_Os11g13980	Os11g0244200	7750382	7751125	-	Pisum sativum 17.9 kDa heat shock protein (hsp17.9) (Fragment).
	Chr11	LOC_Os11g13990	Os11g0244300	7753682	7754794	-	ATPase, AAA family protein.
	Chr11	LOC_Os11g14000	Os11g0244600	7771154	7772455	-	Epsin-like, N-terminal domain containing protein.
	Chr11	LOC_Os11g14010	Os11g0244800	7776681	7784137	-	Alfin-1.
	Chr11	LOC_Os11g14020	Os11g0244900	7785872	7788341	-	FAR1 DNA binding domain domain containing protein.
	Chr11	LOC_Os11g14040	Os11g0245100	7792164	7794861	+	Glutathione S-transferase 2.
	Chr11	LOC_Os11g14050	Os11g0245200	7797013	7802607	+	leucine-rich repeat family protein / protein kinase family protein.
	Chr11	LOC_Os11g14060	Os11g0245400	7804503	7806059	-	Protein of unknown function DUF1685 domain containing protein.
	Chr11	LOC_Os11g14070	Os11g0245500	7817994	7824068	-	Lipid-binding START domain containing protein.
	Chr11	LOC_Os11g14110	Os11g0245800	7860100	7864643	+	Rp1-like protein (Fragment).
	Chr11	LOC_Os11g14120	Os11g0245900	7865727	7867485	+	Hypothetical protein.
	Chr11	LOC_Os11g14130	Os11g0246100	7869341	7871918	+	Mitochodrial transcription termination factor-related family protein.
	Chr11	LOC_Os11g14140	Os11g0246200	7878340	7879571	-	Kelch-type beta propeller domain containing protein.
	Chr11	LOC_Os11g14150	Os11g0246300	7897301	7902148	-	Conserved hypothetical protein.
	Chr11	LOC_Os11g14170	Os11g0246600	7909213	7916588	+	Peptidase S1 and S6, chymotrypsin/Hap.
	Chr11	LOC_Os11g14180	Os11g0246900	7932223	7935640	+	Ankyrin repeat containing protein.
	Chr11	LOC_Os11g14190	Os11g0247000	7938433	7939656	-	Auxin-inducible protein.
	Chr11	LOC_Os11g14220	Os11g0247300	7960531	7963375	+	Alpha-tubulin protein, Cell elongation and division
	Chr11	LOC_Os11g14230	Os11g0247400	7964623	7969046	-	Haemolysin A domain containing protein.
	Chr11	LOC_Os11g14240	Os11g0247500	7970674	7972670	-	Conserved hypothetical protein.
	Chr11	LOC_Os11g14270	Os11g0247800	7992306	7992626	-	Non-protein coding transcript.
	Chr11	LOC_Os11g14280	Os11g0247900	7997093	7997413	+	Non-protein coding transcript.
qGAS10	Chr12	LOC_Os12g07110	Os12g0168700	3483918	3489140	+	AMP-dependent synthetase and ligase domain containing protein.
	Chr12	LOC_Os12g07120	Os12g0168800	3495956	3497682	+	AG-motif binding protein-2.
	Chr12	LOC_Os12g07140	Os12g0168900	3499498	3502235	-	Vacuolar ATP synthase 16 kDa proteolipid subunit (EC 3.6.3.14) (V- ATPase 16 kDa proteolipid subunit) (Fragment).
	Chr12	LOC_Os12g07150	Os12g0169000	3503313	3509337	-	Amidase family protein, expressed.
	Chr12	LOC_Os12g07160	Os12g0169100	3514879	3521716	-	Protein of unknown function DUF869, plant family protein.
	Chr12	LOC_Os12g07170	Os12g0169200	3523303	3523933	+	Conserved hypothetical protein.
	Chr12	LOC_Os12g07180	Os12g0169300	3525499	3526633	-	Conserved hypothetical protein.
	Chr12	LOC_Os12g07190	Os12g0169400	3531395	3536426	-	Cystathionine beta-synthase, core domain containing protein.
	Chr12	LOC_Os12g07210	Os12g0169600	3542861	3544916	+	Fructose-bisphosphate aldolase.
	Chr12	LOC_Os12g07220	Os12g0169700	3549170	3552554	+	Ferripyochelin-binding protein-like.
	Chr12	LOC_Os12g07230	Os12g0169800	3553654	3558229	-	Calcium-dependent protein kinase SK5 (EC 2.7.1.-) (CDPK).
	Chr12	LOC_Os12g07260	Os12g0170100	3566996	3571971	-	DNA-binding protein.
	Chr12	LOC_Os12g07270	Os12g0170300	3573479	3577071	-	Sodium Bile acid symporter family protein, expressed.
	Chr12	LOC_Os12g07280	Os12g0170400	3580411	3582838	+	C2H2 zinc-finger transcription factor , Al tolerance
	Chr12	LOC_Os12g07290	Os12g0170600	3583428	3587353	+	Alpha-1,4-fucosyltransferase.
	Chr12	LOC_Os12g07300	Os12g0170700	3592239	3597468	+	Conserved hypothetical protein.
	Chr12	LOC_Os12g07310	Os12g0170800	3602558	3605040	+	Citrate binding protein precursor.
	Chr12	LOC_Os12g07350	Os12g0171200	3619385	3626426	+	tRNA adenylyltransferase-like protein.
	Chr12	LOC_Os12g07370	Os12g0171250	3627680	3629897	-	Non-protein coding transcript.
	Chr12	LOC_Os12g07380	Os12g0171600	3636454	3637403	+	Conserved hypothetical protein.
	Chr12	LOC_Os12g07390	Os12g0171700	3639258	3643421	+	Conserved hypothetical protein.
	Chr12	LOC_Os12g07420	Os12g0172150	3662338	3662561	+	Hypothetical protein.
	Chr12	LOC_Os12g07440	Os12g0172400	3668503	3670289	+	Hypothetical conserved gene.
	Chr12	LOC_Os12g07450	Os12g0172500	3673051	3679299	-	WD40 repeat-like domain containing protein.
	Chr12	LOC_Os12g07480	Os12g0173300	3709508	3711528	+	Transcription factor, TCP domain containing protein.
	Chr12	LOC_Os12g07490	Os12g0173366	3718814	3720267	+	Preprotein translocase Sec, Sec61-beta subunit, eukarya domain containing protein.
	Chr12	LOC_Os12g07500	Os12g0173400	3723692	3726842	-	Conserved hypothetical protein.
	Chr12	LOC_Os12g07530	Os12g0174000	3743734	3749394	+	Conserved hypothetical protein.
	Chr12	LOC_Os12g07540	Os12g0174100	3753603	3758484	+	Protein of unknown function DUF246, plant family protein.
	Chr12	LOC_Os12g07550	Os12g0174200	3761729	3762417	-	Conserved hypothetical protein.
	Chr12	LOC_Os12g07580	Os12g0174700	3789999	3790567	+	disease resistance response protein 206.
	Chr12	LOC_Os12g07590	Os12g0174800	3792415	3797468	-	Protein-tyrosine phosphatase, receptor/non-receptor type domain containing protein.
	Chr12	LOC_Os12g07640	Os12g0175400	3840945	3842155	+	OSMYB2.
	Chr12	LOC_Os12g07650	Os12g0175500	3849391	3853357	-	Glutaredoxin-like protein.
	Chr12	LOC_Os12g07670	Os12g0175700	3855819	3860795	+	Nonaspanin (TM9SF) family protein.
	Chr12	LOC_Os12g07680	Os12g0175800	3857591	3863903	-	Hypothetical gene.
	Chr12	LOC_Os12g07680	Os12g0175900	3861470	3862853	-	RNase P subunit p30 family protein.
	Chr12	LOC_Os12g07700	Os12g0176200	3867731	3869803	+	Nitrogen fixation like protein.
qGAS11	Chr05	LOC_Os05g11780	Os05g0208000	6696412	6700463	+	2-oxoglutarate/malate translocator.
	Chr05	LOC_Os05g11790	Os05g0208100	6701053	6702933	-	CBL-interacting serine/threonine-protein kinase 15 (EC 2.7.1.37) (Serine/threonine-protein kinase ATPK10) (SOS2-like protein kinase PKS3) (SOS-interacting protein 2) (SNF1-related kinase 3.1).
	Chr05	LOC_Os05g11810	Os05g0208550	6721224	6727270	-	gibberellin 2-beta-dioxygenase.
	Chr05	LOC_Os05g11810	Os05g0208500	6722266	6723481	-	Hypothetical protein.
	Chr05	LOC_Os05g11820	Os05g0208600	6729957	6733304	+	Myb/SANT-like domain domain containing protein.
	Chr05	LOC_Os05g11840	Os05g0209000	6750835	6751956	+	Cytidine deaminase.
	Chr05	LOC_Os05g11850	Os05g0209100	6752222	6756320	-	Glycoside hydrolase, family 47 protein.
	Chr05	LOC_Os05g11870	Os05g0209400	6766494	6768972	+	Nudix hydrolase 15, mitochondrial precursor (EC 3.6.1.-) (AtNUDT15).
	Chr05	LOC_Os05g11900	Os05g0209500	6773865	6774671	+	Conserved hypothetical protein.
	Chr05	LOC_Os05g11910	Os05g0209600	6787676	6791412	+	Esterase.
	Chr05	LOC_Os05g11950	Os05g0210100	6824564	6827293	+	Lipase, GDSL domain containing protein.
	Chr05	LOC_Os05g11970	Os05g0210400	6838742	6842591	+	Lipase, GDSL domain containing protein.
	Chr05	LOC_Os05g11980	Os05g0210500	6843465	6852938	-	Timeless protein domain containing protein.
	Chr05	LOC_Os05g11990	Os05g0210600	6859187	6862484	+	Molecular chaperone, heat shock protein, Hsp40, DnaJ domain containing protein.
	Chr05	LOC_Os05g12000	Os05g0210700	6863678	6864515	-	Conserved hypothetical protein.
	Chr05	LOC_Os05g12040	Os05g0211100	6882735	6884848	-	Cytochrome P450-like protein.
	Chr05	LOC_Os05g12130	Os05g0212100	6933857	6936583	+	Asp/Glu racemase, active site domain containing protein.
	Chr05	LOC_Os05g12140	Os05g0212200	6936886	6939746	-	Hypothetical conserved gene.
	Chr05	LOC_Os05g12150	Os05g0212300	6941895	6944592	-	Endo-beta-1,4-glucanase precursor (EC 3.2.1.4).
	Chr05	LOC_Os05g12170	Os05g0212400	6957483	6964188	-	Uncharacterized plant-specific domain TIGR01589 family protein.
	Chr05	LOC_Os05g12190	Os05g0212600	6982119	6983529	-	Chalcone/stilbene synthase, N-terminal domain containing protein.
	Chr05	LOC_Os05g12210	Os05g0212900	6991465	6993662	-	Chalcone synthase J (EC 2.3.1.74) (Naringenin-chalcone synthase J).
	Chr05	LOC_Os05g12240	Os05g0213100	7003964	7005454	-	Chalcone and stilbene synthases, N-terminal domain containing protein.
	Chr05	LOC_Os05g12260	Os05g0213500	7034322	7036548	+	Rice orthologue of the abscisic acid (ABA) receptor, Positive regulator of the ABA signal transduction pathway, Abiotic stress tolerance
	Chr05	LOC_Os05g12280	Os05g0213900	7049956	7050866	-	Virulence factor, pectin lyase fold family protein.
	Chr05	LOC_Os05g12300	Os05g0214100	7062008	7062899	+	Kluyveromyces lactis strain NRRL Y-1140 chromosome F of strain NRRL Y- 1140 of Kluyveromyces lactis.
	Chr05	LOC_Os05g12320	Os05g0214300	7083049	7085033	+	Bidirectional sugar transporter SWEET3a.
	Chr05	LOC_Os05g12330	Os05g0214400	7087058	7088616	-	Esterase/lipase/thioesterase domain containing protein.
qGAS12	Chr05	LOC_Os05g36070	Os05g0436400	21370156	21376618	+	signal peptide peptidase family protein.
	Chr05	LOC_Os05g36090	Os05g0436900	21388790	21392518	+	Zinc finger, DHHC-type domain containing protein.
	Chr05	LOC_Os05g36100	Os05g0437050	21404691	21405479	+	Conserved hypothetical protein.
	Chr05	LOC_Os05g36100	Os05g0437100	21408346	21409032	+	Pathogenesis-related transcriptional factor and ERF domain containing protein.
	Chr05	LOC_Os05g36110	Os05g0437200	21410157	21414350	+	Protein of unknown function DUF502 family protein.
	Chr05	LOC_Os05g36120	Os05g0437300	21415028	21420739	-	Nucleotide-binding, alpha-beta plait domain containing protein.
	Chr05	LOC_Os05g36140	Os05g0437401	21425529	21425975	-	Conserved hypothetical protein.
	Chr05	LOC_Os05g36150	Os05g0437500	21427773	21431587	-	Yip1 domain containing protein.
	Chr05	LOC_Os05g36160	Os05g0437700	21432457	21435612	+	G-box-binding factor 4.
	Chr05	LOC_Os05g36186	Os05g0437800	21456352	21457121	-	Conserved hypothetical protein.
	Chr05	LOC_Os05g36190	Os05g0437900	21460347	21463248	-	Tubby family protein.
	Chr05	LOC_Os05g36240	Os05g0438201	21482321	21485134	+	Conserved hypothetical protein.
	Chr05	LOC_Os05g36260	Os05g0438500	21491943	21493609	+	Soluble inorganic pyrophosphatase (EC 3.6.1.1) (Pyrophosphate phospho- hydrolase) (PPase).
	Chr05	LOC_Os05g36270	Os05g0438600	21493974	21496836	-	Fructose-1,6-bisphosphatase class 1/Sedoheputulose-1,7-bisphosphatase domain containing protein.
	Chr05	LOC_Os05g36280	Os05g0438700	21499449	21500179	-	Histone H3.
	Chr05	LOC_Os05g36290	Os05g0438800	21500616	21504228	-	Actin 1.
	Chr05	LOC_Os05g36310	Os05g0439000	21509426	21510614	-	RING-H2 finger protein ATL1O (RING-H2 finger protein ATL11).
	Chr05	LOC_Os05g36320	Os05g0439100	21511930	21512541	+	Transcription factor MYC7E (Fragment).
	Chr05	LOC_Os05g36340	Os05g0439200	21514406	21515207	+	Hypothetical protein.
	Chr05	LOC_Os05g36350	Os05g0439300	21518063	21519882	-	Pentatricopeptide repeat domain containing protein.
	Chr05	LOC_Os05g36360	Os05g0439400	21525171	21526731	+	Arm repeat containing protein.
	Chr05	LOC_Os05g36380	Os05g0439750	21529083	21529742	-	Conserved hypothetical protein.
	Chr05	LOC_Os05g36900	Os05g0440000	21555553	21556609	+	Zinc finger, Dof-type family protein.
	Chr05	LOC_Os05g36910	Os05g0440100	21557580	21560040	-	(RAP Annotation release2) Histone deacetylase superfamily protein.
	Chr05	LOC_Os05g36920	Os05g0440250	21561375	21564322	-	Histone deacetylase superfamily protein.
	Chr05	LOC_Os05g36930	Os05g0440300	21567352	21571809	-	S1 self-incompatibility locus-linked G221 protein (Fragment).
	Chr05	LOC_Os05g36930	Os05g0440632	21570249	21570913	-	Histone deacetylase superfamily.
	Chr05	LOC_Os05g36960	Os05g0440800	21587817	21593415	+	Serine/threonine protein kinase domain containing protein.
	Chr05	LOC_Os05g36970	Os05g0440900	21595885	21596625	+	Protein of unknown function DUF623, plant domain containing protein.
	Chr05	LOC_Os05g36990	Os05g0441400	21610392	21611511	-	Protein of unknown function DUF623, plant domain containing protein.
	Chr05	LOC_Os05g36994	Os05g0441500	21613630	21616111	+	Conserved hypothetical protein.
	Chr05	LOC_Os05g37000	Os05g0441750	21623903	21624397	+	Conserved hypothetical protein.
	Chr05	LOC_Os05g37030	Os05g0442000	21640740	21641648	-	Hypothetical conserved gene.
	Chr05	LOC_Os05g37060	Os05g0442400	21654183	21655380	-	R-R-type MYB-like transcription factor, Response to drought stress during reproductive development
	Chr05	LOC_Os05g37070	Os05g0442550	21657847	21661906	-	H0801D08.16 protein.
	Chr05	LOC_Os05g37080	Os05g0442700	21668193	21669728	-	No apical meristem (NAM) protein domain containing protein.
	Chr05	LOC_Os05g37120	Os05g0443300	21692530	21697823	-	predicted protein.
	Chr05	LOC_Os05g37130	Os05g0443400	21699996	21703558	-	Glucan endo-1,3-beta-glucosidase 7.
	Chr05	LOC_Os05g37140	Os05g0443500	21705751	21707086	-	Ferredoxin VI, chloroplast precursor (Fd VI).
	Chr05	LOC_Os05g37150	Os05g0443700	21708483	21711661	-	Syntaxin 6, N-terminal domain containing protein.
	Chr05	LOC_Os05g37160	Os05g0443800	21711936	21715624	-	Plastid division protein ftsZ1 precursor.
	Chr05	LOC_Os05g37170	Os05g0443850	21715367	21715771	+	Hypothetical genes.
	Chr05	LOC_Os05g37170	Os05g0443900	21718749	21724490	+	Basic leucine zipper protein (Liguleless2).
	Chr05	LOC_Os05g37190	Os05g0444200	21737310	21739700	+	T6J4.5 protein (WIP6 protein).
	Chr05	LOC_Os05g37200	Os05g0444300	21750821	21754162	+	Protein of unknown function DUF914, eukaryotic family protein.
	Chr05	LOC_Os05g37210	Os05g0444500	21758366	21760742	+	solute carrier family 35, member F1.
	Chr05	LOC_Os05g37225	Os05g0444750	21761628	21762740	-	Hypothetical conserved gene.
	Chr05	LOC_Os05g37250	Os05g0445100	21790875	21793270	+	Cytochrome P450 family protein.
	Chr05	LOC_Os05g37330	Os05g0445500	21835435	21837665	+	Acidic ribosomal protein (Fragment).
	Chr05	LOC_Os05g37340	Os05g0445800	21839593	21842267	+	Conserved hypothetical protein.
	Chr05	LOC_Os05g37350	Os05g0445900	21843346	21856378	-	5-methylcytosine DNA glycosylase/lyase, Demethylation of retrotransposon Tos17, Promotion of Tos17 transposition, Seed development
	Chr05	LOC_Os05g37390	Os05g0446300	21875938	21878426	+	G10 protein homolog (EDG-2).
	Chr05	LOC_Os05g37400	Os05g0446500	21881813	21884995	+	Conserved hypothetical protein.
qGAS13	Chr07	LOC_Os07g34340	Os07g0527300	20586172	20588166	+	nodulin-like protein.
	Chr07	LOC_Os07g34390	Os07g0527800	20615767	20616576	+	Ankyrin repeat domain containing protein.
	Chr07	LOC_Os07g34400	Os07g0527900	20625092	20626195	-	Conserved hypothetical protein.
	Chr07	LOC_Os07g34420	Os07g0528200	20640488	20647709	+	Conserved hypothetical protein.
	Chr07	LOC_Os07g34440	Os07g0528400	20652201	20654046	+	Conserved hypothetical protein.
	Chr07	LOC_Os07g34510	Os07g0528900	20690398	20690967	+	SYP132.
	Chr07	LOC_Os07g34520	Os07g0529000	20691213	20693521	-	Isocitrate lyase (Fragment).
	Chr07	LOC_Os07g34570	Os07g0529600	20724581	20726069	+	Thiazole biosynthetic enzyme 1-1, chloroplast precursor.
	Chr07	LOC_Os07g34580	Os07g0529700	20729432	20731215	+	Xyloglucan endotransglucosylase/hydrolase 1.
	Chr07	LOC_Os07g34589	Os07g0529800	20733236	20735266	-	Protein translation factor SUI1 homolog (GOS2 protein).
	Chr07	LOC_Os07g34598	Os07g0530100	20739506	20749456	-	Tyrosyl-DNA phosphodiesterase family protein.
	Chr07	LOC_Os07g34610	Os07g0530300	20749676	20751726	+	Protein of unknown function DUF1715, eukaryotic family protein.
	Chr07	LOC_Os07g34620	Os07g0530400	20752266	20754511	-	Ribosomal protein S14, conserved site domain containing protein.
	Chr07	LOC_Os07g34640	Os07g0530600	20764778	20769109	+	Protein of unknown function DUF299 family protein.
	Chr07	LOC_Os07g34650	Os07g0530700	20769109	20772250	-	Conserved hypothetical protein.
	Chr07	LOC_Os07g34690	Os07g0531200	20789837	20790707	-	Conserved hypothetical protein.
	Chr07	LOC_Os07g34710	Os07g0531400	20803306	20805360	+	Peroxidase 27 precursor (EC 1.11.1.7) (Atperox P27) (PRXR7) (ATP12a).
	Chr07	LOC_Os07g34720	Os07g0531500	20806655	20807495	+	Harpin-induced 1 domain containing protein.
	Chr07	LOC_Os07g34730	Os07g0531600	20808096	20812480	-	Phospholipid/glycerol acyltransferase domain containing protein.
	Chr07	LOC_Os07g34740	Os07g0531700	20812882	20817921	+	NUC153 domain containing protein.
	Chr07	LOC_Os07g34750	Os07g0531900	20818884	20822105	-	Hypothetical conserved gene.
	Chr07	LOC_Os07g34830	Os07g0532500	20874271	20876692	+	Ankyrin repeat containing protein.
	Chr07	LOC_Os07g34850	Os07g0532800	20884650	20885960	+	Peptidase A1 domain containing protein.
	Chr07	LOC_Os07g34870	Os07g0533000	20900389	20901744	-	Peptidase A1 domain containing protein.
	Chr07	LOC_Os07g34880	Os07g0533201	20905305	20905499	+	WUSCHEL-related homeobox 7.
	Chr07	LOC_Os07g34900	Os07g0533300	20919296	20920819	-	Peptidase A1 domain containing protein.
	Chr07	LOC_Os07g34920	Os07g0533600	20926852	20928381	-	Peptidase aspartic, catalytic domain containing protein.
	Chr07	LOC_Os07g34940	Os07g0533800	20931661	20933256	-	Peptidase A1 domain containing protein.
	Chr07	LOC_Os07g34950	Os07g0534000	20936091	20941652	+	permeases of the major facilitator superfamily.
	Chr07	LOC_Os07g34964	Os07g0534200	20944302	20947879	-	Hypothetical protein.
	Chr07	LOC_Os07g34980	Os07g0534500	20958635	20962268	+	Gnk2-homologous domain domain containing protein.
	Chr07	LOC_Os07g35004	Os07g0534700	20970019	20975946	+	Serine/threonine protein kinase-related domain containing protein.
	Chr07	LOC_Os07g35050	Os07g0535100	20999329	21001148	+	Cyclin-like F-box domain containing protein.
	Chr07	LOC_Os07g35060	Os07g0535200	21002829	21004717	+	Cyclin-like F-box domain containing protein.
qGAS14	Chr07	LOC_Os07g45195	Os07g0646300	26981889	26983876	-	Hypothetical conserved gene.
	Chr07	LOC_Os07g45210	Os07g0646400	26984185	26988333	+	Conserved hypothetical protein.
	Chr07	LOC_Os07g45194	Os07g0646600	26995075	27000533	-	Conserved hypothetical protein.
	Chr07	LOC_Os07g45250	Os07g0646700	27002173	27004378	+	Zinc finger, SWIM-type domain containing protein.
	Chr07	LOC_Os07g45260	Os07g0646800	27006623	27008473	+	Avr9/Cf-9 rapidly elicited protein 231.
	Chr07	LOC_Os07g45280	Os07g0647100	27014194	27018827	+	Mo25-like domain containing protein.
	Chr07	LOC_Os07g45290	Os07g0647200	27019245	27023518	-	Cytochrome P450 CYP734A7.
	Chr07	LOC_Os07g45300	Os07g0647300	27029418	27035264	-	Conserved hypothetical protein.
	Chr07	LOC_Os07g45310	Os07g0647400	27036995	27038656	+	BSD domain containing protein.
	Chr07	LOC_Os07g45320	Os07g0647500	27040011	27041822	+	Cytochrome c oxidase, subunit VIIa domain containing protein.
	Chr07	LOC_Os07g45330	Os07g0647600	27043501	27046097	-	Myb/SANT-like domain domain containing protein.
	Chr07	LOC_Os07g45350	Os07g0647800	27050796	27054786	-	zinc finger family protein.
	Chr07	LOC_Os07g45360	Os07g0647900	27055343	27059048	+	DEAD-like helicase, N-terminal domain containing protein.
	Chr07	LOC_Os07g45370	Os07g0648000	27058971	27062284	-	Armadillo-like helical domain containing protein.
	Chr07	LOC_Os07g45400	Os07g0648266	27073219	27078777	+	2-oxo acid dehydrogenase, lipoyl-binding site.
	Chr07	LOC_Os07g45400	Os07g0648300	27081022	27083477	+	Conserved hypothetical protein.
	Chr07	LOC_Os07g45410	Os07g0648400	27084840	27094263	+	Armadillo-type fold domain containing protein.
	Chr07	LOC_Os07g45439	Os07g0648566	27105159	27105857	+	Hypothetical gene.
	Chr07	LOC_Os07g45460	Os07g0648900	27117447	27124908	+	Armadillo-like helical domain containing protein.
	Chr07	LOC_Os07g45480	Os07g0649100	27132411	27137858	+	Armadillo-like helical domain containing protein.
	Chr07	LOC_Os07g45490	Os07g0649300	27141246	27145190	+	Armadillo-like helical domain containing protein.
	Chr07	LOC_Os07g45510	Os07g0649500	27150266	27154326	+	Armadillo-like helical domain containing protein.
	Chr07	LOC_Os07g45520	Os07g0649600	27155068	27157912	-	OSIGBa0093K19.10 protein.
	Chr07	LOC_Os07g45540	Os07g0649800	27165867	27166599	+	Hypothetical conserved gene.
	Chr07	LOC_Os07g45550	Os07g0650100	27172211	27175529	+	Armadillo-like helical domain containing protein.
	Chr07	LOC_Os07g45560	Os07g0650200	27181556	27183933	+	Armadillo-like helical domain containing protein.
	Chr07	LOC_Os07g45560	Os07g0650375	27185312	27189685	+	Armadillo domain containing protein.
	Chr07	LOC_Os07g45620	Os07g0652900	27234535	27234941	+	Hypothetical genes.
	Chr07	LOC_Os07g45740	Os07g0651400	27307929	27309527	+	H0805A05.2 protein.
	Chr07	LOC_Os07g45760	Os07g0651600	27319435	27320868	+	Armadillo-like helical domain containing protein.
	Chr07	LOC_Os07g45780	Os07g0651800	27332178	27333500	+	Armadillo domain containing protein.
qGAS15	Chr03	LOC_Os03g24020	Os03g0356300	13627581	13630305	-	Ribosomal protein L6 family protein.
	Chr03	LOC_Os03g24030	Os03g0356400	13631395	13632372	+	Thioredoxin fold domain containing protein.
	Chr03	LOC_Os03g24040	Os03g0356414	13633732	13637491	-	Ubiquitin ligase SINAT5 (EC 6.3.2.-) (Seven in absentia homolog 5). Splice isoform 2.
	Chr03	LOC_Os03g24050	Os03g0356470	13653018	13655290	-	Hypothetical conserved gene.
	Chr03	LOC_Os03g24060	Os03g0356484	13659659	13662772	-	Tetratricopeptide-like helical domain containing protein.
	Chr03	LOC_Os03g24070	Os03g0356498	13666905	13670143	+	rhythmically expressed protein.
	Chr03	LOC_Os03g24100	Os03g0356526	13679030	13679794	-	Hypothetical conserved gene.
	Chr03	LOC_Os03g24130	Os03g0356540	13700313	13700806	-	Hypothetical conserved gene.
	Chr03	LOC_Os03g24160	Os03g0356582	13712274	13716745	+	Phosphatidylinositol-4-phosphate 5-kinase, core domain containing protein.
	Chr03	LOC_Os03g24170	Os03g0356596	13719816	13723311	+	Phosphatidylinositol-4-phosphate 5-kinase-like protein.
	Chr03	LOC_Os03g24180	Os03g0356638	13727680	13738546	-	Rho GTPase activator.
	Chr03	LOC_Os03g24184	Os03g0356652	13743580	13748142	-	Zinc finger, C2H2-like domain containing protein.
	Chr03	LOC_Os03g24220	Os03g0356700	13777133	13788517	+	Villin, villin/gelsolin superfamily protein, Actin binding protein, Regulation of plant architecture
	Chr03	LOC_Os03g24240	Os03g0356900	13796252	13799655	+	tRNA isopentenyltransferase family protein.
	Chr03	LOC_Os03g24300	Os03g0357500	13833495	13834606	-	Plant lipid transfer protein/seed storage/trypsin-alpha amylase inhibitor domain containing protein.
	Chr03	LOC_Os03g24339	Os03g0358000	13841934	13860530	-	PWWP domain containing protein, expressed.
	Chr03	LOC_Os03g24380	Os03g0358100	13879058	13882301	+	Glutathione peroxidase.
	Chr03	LOC_Os03g24390	Os03g0358200	13883733	13887462	-	transmembrane protein 115.
	Chr03	LOC_Os03g24430	Os03g0358800	13915940	13917546	+	Hypothetical conserved gene.
	Chr03	LOC_Os03g24440	Os03g0358900	13922782	13923768	-	Isopentenyl transferase IPT2.
	Chr03	LOC_Os03g24450	Os03g0359000	13927615	13932835	-	Ubiquitin interacting motif domain containing protein.
	Chr03	LOC_Os03g24460	Os03g0359100	13947662	13948782	-	aminotransferase, class IV family protein.
	Chr03	LOC_Os03g24510	Os03g0359600	13970111	13971584	+	Avr9/Cf-9 rapidly elicited protein 231.
	Chr03	LOC_Os03g24520	Os03g0359700	13975002	13981417	+	Mo25-like domain containing protein.
	Chr03	LOC_Os03g24560	Os03g0360300	13995812	13996647	-	Conserved hypothetical protein.
	Chr03	LOC_Os03g24580	Os03g0360500	14000674	14003970	-	Protein of unknown function DUF1077 family protein.
	Chr03	LOC_Os03g24590	Os03g0360600	14006157	14007356	+	Mitochodrial transcription termination factor-related family protein.
	Chr03	LOC_Os03g24600	Os03g0360700	14010213	14013827	+	Protein-methionine-S-oxide reductase, PilB family.
	Chr03	LOC_Os03g24610	Os03g0360800	14015261	14018643	+	Endonuclease/Exonuclease/phosphatase family protein, expressed.
qGAS16	Chr05	LOC_Os05g31420	Os05g0378500	18275763	18277445	+	Transcription factor GRAS domain containing protein.
	Chr05	LOC_Os05g31480	Os05g0378800	18315847	18318438	-	ankyrin like protein.
	Chr05	LOC_Os05g31490	Os05g0378900	18319332	18323976	-	Golgi transport complex protein-related.
	Chr05	LOC_Os05g31530	Os05g0379500	18341384	18347080	+	Conserved hypothetical protein.
	Chr05	LOC_Os05g31570	Os05g0380300	18377097	18382814	+	NBS-LRR protein (Fragment).
	Chr05	LOC_Os05g31600	Os05g0380700	18391880	18396043	+	Conserved hypothetical protein.
	Chr05	LOC_Os05g31620	Os05g0380900	18406499	18407456	-	Polcalcin Jun o 2 (Calcium-binding pollen allergen Jun o 2).
	Chr05	LOC_Os05g31670	Os05g0381400	18429433	18430290	-	AWPM-19-like protein, Stress tolerance through ABA-dependent patheway
	Chr05	LOC_Os05g31680	Os05g0381500	18433303	18437513	+	predicted protein.
	Chr05	LOC_Os05g31690	Os05g0381600	18448465	18448934	+	Hypothetical conserved gene.
	Chr05	LOC_Os05g31690	Os05g0381700	18449019	18451915	+	Calmodulin-binding protein, plant domain containing protein.
	Chr05	LOC_Os05g31710	Os05g0381900	18463381	18464775	+	Conserved hypothetical protein.
	Chr05	LOC_Os05g31720	Os05g0382000	18466963	18470494	+	ABL164Cp.
	Chr05	LOC_Os05g31730	Os05g0382200	18475523	18479481	-	Cation/H+ exchanger (Fragment).
	Chr05	LOC_Os05g31740	Os05g0382500	18487329	18489221	+	Cytochrome P450 CYP94E4.
	Chr05	LOC_Os05g31744	Os05g0382550	18489798	18490672	-	Conserved hypothetical protein.
	Chr05	LOC_Os05g31760	Os05g0382900	18500678	18502996	+	Annexin family protein.
	Chr05	LOC_Os05g31770	Os05g0383000	18503044	18505884	-	Tetratricopeptide-like helical domain containing protein.
	Chr05	LOC_Os05g31780	Os05g0383100	18508442	18512694	-	Clathrin adaptor, mu subunit domain containing protein.
	Chr05	LOC_Os05g31785	Os05g0383200	18516730	18517759	-	Conserved hypothetical protein.
	Chr05	LOC_Os05g31890	Os05g0384300	18564056	18565651	-	Peptidase aspartic, catalytic domain containing protein.
	Chr05	LOC_Os05g31910	Os05g0384600	18575668	18578864	-	ABC transporter-like domain containing protein.
	Chr05	LOC_Os05g31920	Os05g0384800	18586998	18595443	-	Chromosome condensation regulator protein (Fragment).
	Chr05	LOC_Os05g31970	Os05g0385400	18629300	18630170	+	Conserved hypothetical protein.
qGAS17	Chr06	LOC_Os06g45830	Os06g0669600	27728543	27733488	-	predicted protein.
	Chr06	LOC_Os06g45840	Os06g0669700	27734973	27738465	-	DNA binding protein.
	Chr06	LOC_Os06g45850	Os06g0669800	27743193	27747053	+	Ovarian tumour, otubain domain containing protein.
	Chr06	LOC_Os06g45860	Os06g0670000	27749135	27756326	+	Molybdenum cofactor sulfurase.
	Chr06	LOC_Os06g45870	Os06g0670100	27756424	27760044	-	Conserved hypothetical protein.
	Chr06	LOC_Os06g45890	Os06g0670300	27777556	27780675	+	Homeodomain-like containing protein.
	Chr06	LOC_Os06g45900	Os06g0670400	27782932	27791010	+	CYP59 (CYCLOPHILIN 59); RNA binding / nucleic acid binding / peptidyl-prolyl cis-trans isomerase.
	Chr06	LOC_Os06g45910	Os06g0670500	27792515	27798510	+	Multidomain cyclophilin type peptidyl-prolyl cis-trans isomerase.
	Chr06	LOC_Os06g45920	Os06g0670633	27800857	27802149	+	embryo-sac basal-endosperm layer embryo-surrounding-region.
	Chr06	LOC_Os06g45940	Os06g0671000	27819964	27827289	+	Potassium transporter 1 (AtPOT1) (AtKUP1) (AtKT1).
	Chr06	LOC_Os06g45950	Os06g0671150	27830245	27831323	-	Auxin responsive SAUR protein family protein.
	Chr06	LOC_Os06g45960	Os06g0671300	27844656	27847779	-	Cytochrome P450 family protein.
	Chr06	LOC_Os06g45970	Os06g0671600	27862160	27862997	+	Beta tubulin, autoregulation binding site domain containing protein.
	Chr06	LOC_Os06g45980	Os06g0671700	27871848	27874358	+	toprim domain-containing protein.
	Chr06	LOC_Os06g45990	Os06g0671800	27875114	27878195	+	patellin-5.
	Chr06	LOC_Os06g46000	Os06g0671900	27877526	27880124	-	Tubulin beta-3 chain.
	Chr06	LOC_Os06g46030	Os06g0672400	27904696	27906541	-	Protein of unknown function DUF640 domain containing protein.
	Chr06	LOC_Os06g46060	Os06g0672700	27923541	27926280	-	Conserved hypothetical protein.
	Chr06	LOC_Os06g46065	Os06g0672801	27929735	27932433	-	Conserved hypothetical protein.
	Chr06	LOC_Os06g46120	Os06g0673300	27953467	27956675	-	Conserved hypothetical protein.
	Chr06	LOC_Os06g46149	Os06g0673700	27960874	27971323	+	Hypothetical protein.
	Chr06	LOC_Os06g46140	Os06g0673800	27962695	27964029	-	Conserved hypothetical protein.
	Chr06	LOC_Os06g46160	Os06g0674100	27975961	27979178	-	Conserved hypothetical protein.
	Chr06	LOC_Os06g46190	Os06g0674400	27994830	27995268	+	Conserved hypothetical protein.
	Chr06	LOC_Os06g46240	Os06g0674800	28007237	28011663	+	Hypothetical conserved gene.
	Chr06	LOC_Os06g46250	Os06g0675200	28018171	28019815	-	Conserved hypothetical protein.
	Chr06	LOC_Os06g46270	Os06g0675600	28037569	28041881	+	NAC transcription factor, Positive regulator of heading and senescence during the reproductive phase
	Chr06	LOC_Os06g46284	Os06g0675700	28045479	28054033	-	High pI alpha-glucosidase.
	Chr06	LOC_Os06g46284	Os06g0675900	28054442	28058005	-	High pI alpha-glucosidase.
	Chr06	LOC_Os06g46310	Os06g0676000	28059549	28065154	-	Integral membrane protein, Metal ion transport
	Chr06	LOC_Os06g46330	Os06g0676600	28090119	28094397	-	Protein kinase, core domain containing protein.
	Chr06	LOC_Os06g46340	Os06g0676700	28100801	28105862	+	High pI alpha-glucosidase.
	Chr06	LOC_Os06g46350	Os06g0677000	28109236	28110979	-	Patatin-related phospholipase A, Regulation of panicle length, grain shape and grain number per panicle
qGAS18	Chr11	LOC_Os11g41540	Os11g0633500	24911501	24917044	+	NBS-LRR disease resistance protein homologue (Fragment).
	Chr11	LOC_Os11g41560	Os11g0633800	24932541	24935140	+	Cyclin-like F-box domain containing protein.
	Chr11	LOC_Os11g41600	Os11g0634200	24950810	24952652	-	Conserved hypothetical protein.
	Chr11	LOC_Os11g41610	Os11g0634500	24973683	24975298	+	40S ribosomal protein S29.
	Chr11	LOC_Os11g41640	Os11g0634700	24980227	24984249	+	Helix-loop-helix DNA-binding domain containing protein.
	Chr11	LOC_Os11g41650	Os11g0634800	24989004	24993250	+	Adenylyl-sulfate kinase.
	Chr11	LOC_Os11g41670	Os11g0635000	25004867	25009215	-	Conserved hypothetical protein.
	Chr11	LOC_Os11g41680	Os11g0635300	25021621	25023695	+	Cytochrome P450 family protein.
	Chr11	LOC_Os11g41710	Os11g0635500	25040876	25042999	+	Cytochrome P450 family protein.
	Chr11	LOC_Os11g41770	Os11g0636050	25100477	25103289	-	Hypothetical protein.
	Chr11	LOC_Os11g41820	Os11g0636900	25148742	25153451	-	Splicing factor U2af large subunit A.
	Chr11	LOC_Os11g41830	Os11g0637000	25153799	25155522	-	Sugar transporter family protein.
	Chr11	LOC_Os11g41840	Os11g0637100	25160019	25161761	-	Sugar transporter family protein.
	Chr11	LOC_Os11g41850	Os11g0637200	25165988	25167744	-	Sorbitol transporter.
	Chr11	LOC_Os11g41860	Os11g0637300	25171719	25172081	+	Hypothetical conserved gene.
	Chr11	LOC_Os11g41875	Os11g0637501	25177818	25180272	-	membrane protein.
	Chr11	LOC_Os11g41880	Os11g0637600	25182326	25183324	-	potyvirus VPg interacting protein.
	Chr11	LOC_Os11g41890	Os11g0637700	25193013	25197268	+	Nucleotide-binding, alpha-beta plait domain containing protein.
	Chr11	LOC_Os11g41900	Os11g0637800	25199882	25206038	-	1-acyl-sn-glycerol-3-phosphate acyltransferase PLS1.
	Chr11	LOC_Os11g41910	Os11g0638000	25213451	25216758	+	GTP-binding protein engA.
	Chr11	LOC_Os11g41920	Os11g0638200	25218327	25222357	+	Conserved hypothetical protein.
	Chr11	LOC_Os11g41990	Os11g0638900	25245804	25247638	-	Armadillo-type fold domain containing protein.
	Chr11	LOC_Os11g42000	Os11g0639000	25257923	25262271	+	Phyb1.
	Chr11	LOC_Os11g42010	Os11g0639100	25263336	25264276	-	NBS-LRR (Fragment).
	Chr11	LOC_Os11g42030	Os11g0639300	25276091	25278366	+	Protein of unknown function DUF594 family protein.
	Chr11	LOC_Os11g42040	Os11g0639600	25289129	25293951	-	NB-ARC domain containing protein.
qGAS19	Chr03	LOC_Os03g19170	Os03g0304100	10748551	10749553	-	Conserved hypothetical protein.
	Chr03	LOC_Os03g19190	Os03g0304400	10752594	10759841	+	Zinc finger, RING/FYVE/PHD-type domain containing protein.
	Chr03	LOC_Os03g19200	Os03g0304500	10772472	10775507	-	Tetratricopeptide-like helical domain containing protein.
	Chr03	LOC_Os03g19220	Os03g0304800	10804094	10806772	-	Lg106-like family protein.
	Chr03	LOC_Os03g19240	Os03g0305000	10816009	10820322	-	AMP-binding protein.
	Chr03	LOC_Os03g19250	Os03g0305100	10824184	10827482	-	AMP-binding protein.
	Chr03	LOC_Os03g19260	Os03g0305200	10831260	10832340	-	Conserved hypothetical protein.
	Chr03	LOC_Os03g19270	Os03g0305400	10839459	10840785	-	UspA domain containing protein.
	Chr03	LOC_Os03g19280	Os03g0305500	10843262	10847657	+	Argininosuccinate lyase, Root elongation
	Chr03	LOC_Os03g19290	Os03g0305600	10848558	10849987	+	Mitochondrial import inner membrane translocase, subunit Tim17/22 family protein.
	Chr03	LOC_Os03g19300	Os03g0305700	10850816	10853954	+	Peptide chain release factor 2 (Fragment).
	Chr03	LOC_Os03g19330	Os03g0306100	10864690	10866049	+	Galactosyl transferase family protein.
	Chr03	LOC_Os03g19340	Os03g0306200	10866500	10868422	-	transducin family protein / WD-40 repeat family protein.
	Chr03	LOC_Os03g19340	Os03g0306302	10882686	10883062	-	Hypothetical conserved gene.
	Chr03	LOC_Os03g19350	Os03g0306400	10890004	10893861	-	Lon protease homolog, mitochondrial.
	Chr03	LOC_Os03g19370	Os03g0306700	10905602	10907007	+	Conserved hypothetical protein.
	Chr03	LOC_Os03g19380	Os03g0306800	10910568	10911189	+	CP12 (Fragment).
	Chr03	LOC_Os03g19390	Os03g0306900	10911701	10913611	-	Haem oxygenase-like, multi-helical domain containing protein.
	Chr03	LOC_Os03g19400	Os03g0307000	10913852	10916716	+	Conserved hypothetical protein.
	Chr03	LOC_Os03g19410	Os03g0307100	10918332	10925898	+	Peptidase S9A, oligopeptidase, N-terminal beta-propeller domain containing protein.
	Chr03	LOC_Os03g19420	Os03g0307200	10926469	10927729	+	Nicotianamine synthase 2, Nicotianamine biosynthesis
	Chr03	LOC_Os03g19427	Os03g0307300	10929507	10930895	-	Nicotianamine synthase 1 (EC 2.5.1.43) (S-adenosyl-L-methionine:S- adenosyl-L-methionine:S-adenosyl-methionine 3-amino-3- carboxypropyltransferase 1) (OsNAS1).
	Chr03	LOC_Os03g19436	Os03g0307333	10932100	10932936	-	Hypothetical conserved gene.
	Chr03	LOC_Os03g19452	Os03g0307400	10939242	10944192	+	Six-bladed beta-propeller, TolB-like domain containing protein.
	Chr03	LOC_Os03g19470	Os03g0307700	10949519	10951832	+	Domain of unknown function DUF231, plant domain containing protein.
	Chr03	LOC_Os03g19480	Os03g0307800	10952335	10959678	-	Polycomb repressive complex2 (PRC2) key subunit, Enhancer of zeste [E(z)] genes, Short day promotion of flowering
	Chr03	LOC_Os03g19490	Os03g0307900	10959759	10962360	+	Conserved hypothetical protein.
	Chr03	LOC_Os03g19500	Os03g0308000	10962902	10965786	+	Ubiquitin-conjugating enzyme/RWD-like domain containing protein.
	Chr03	LOC_Os03g19510	Os03g0308100	10966803	10969767	-	Peptidase S14, ClpP family protein.
	Chr03	LOC_Os03g19520	Os03g0308200	10970819	10979238	-	Modulation of leaf rolling, Regulation of abaxial side cell differentiation, Regulation of leaf shape, male fertility and seed size
	Chr03	LOC_Os03g19530	Os03g0308500	10984278	10988399	+	DEAD-like helicase, N-terminal domain containing protein.
	Chr03	LOC_Os03g19540	Os03g0308600	10989050	10990188	+	Conserved hypothetical protein.
	Chr03	LOC_Os03g19550	Os03g0308700	10990771	10992403	+	Conserved hypothetical protein.
	Chr03	LOC_Os03g19560	Os03g0308800	10992876	10997554	-	Tetratricopeptide-like helical domain containing protein.
	Chr03	LOC_Os03g19570	Os03g0308850	10998989	10999602	-	Fip1 motif family protein, expressed.
	Chr03	LOC_Os03g19570	Os03g0308900	11003793	11006469	-	Fip1 motif family protein, expressed.
	Chr03	LOC_Os03g19580	Os03g0309000	11007566	11011794	-	Virulence factor, pectin lyase fold family protein.
	Chr03	LOC_Os03g19590	Os03g0309200	11020152	11028141	+	Phytochrome B.
	Chr03	LOC_Os03g19600	Os03g0309300	11031736	11032591	+	Hypothetical protein.
	Chr03	LOC_Os03g19610	Os03g0309400	11033522	11035542	-	Pectin lyase fold domain containing protein.
	Chr03	LOC_Os03g19650	Os03g0309800	11048496	11050803	+	PPR2.
	Chr03	LOC_Os03g19670	Os03g0310000	11059852	11062156	+	Lipase, GDSL domain containing protein.
	Chr03	LOC_Os03g19680	Os03g0310400	11068996	11071051	+	Crotonase, core domain containing protein.
	Chr03	LOC_Os03g19690	Os03g0310500	11078529	11081091	+	CAP, conserved site domain containing protein.
	Chr03	LOC_Os03g19700	Os03g0310600	11081670	11083185	-	Protein of unknown function DUF247, plant family protein.
	Chr03	LOC_Os03g19709	Os03g0310701	11090273	11090710	+	Conserved hypothetical protein.
	Chr03	LOC_Os03g19720	Os03g0310800	11093574	11094514	+	Hypersensitive reaction associated Ca2+-binding protein.
	Chr03	LOC_Os03g19760	Os03g0311300	11104554	11109268	+	HAD-superfamily hydrolase, subfamily IA, variant 3 containing protein, expressed.
	Chr03	LOC_Os03g19780	Os03g0311600	11133136	11134225	+	Helix-loop-helix DNA-binding domain containing protein.
qGAS20	Chr03	LOC_Os03g28270	Os03g0400800	16262868	16265236	-	Leucine Rich Repeat family protein, expressed.
	Chr03	LOC_Os03g28300	Os03g0401100	16282782	16290478	+	Protein kinase domain containing protein, expressed.
	Chr03	LOC_Os03g28310	Os03g0401200	16293784	16297120	-	DnaJ homolog subfamily B member 4 (Heat shock 40 kDa protein 1 homolog) (Heat shock protein 40 homolog) (HSP40 homolog).
	Chr03	LOC_Os03g28330	Os03g0401300	16301279	16306089	-	Sucrose synthase 2 (EC 2.4.1.13) (Sucrose-UDP glucosyltransferase 2).
	Chr03	LOC_Os03g28330	Os03g0401366	16306856	16307624	-	Non-protein coding transcript.
	Chr03	LOC_Os03g28389	Os03g0401951	16358834	16359470	+	Hypothetical gene.
	Chr03	LOC_Os03g28400	Os03g0402000	16359486	16362281	-	TRAPP I complex, Bet3 domain containing protein.
	Chr03	LOC_Os03g28420	Os03g0402200	16378724	16379079	-	Hypothetical protein.
	Chr03	LOC_Os03g28410	Os03g0402400	16384695	16386794	-	Ribosome-associated protein p40-like.
	Chr03	LOC_Os03g28940	Os03g0402800	16407699	16410007	-	Tify domain containing protein.
	Chr03	LOC_Os03g28960	Os03g0403100	16421056	16439493	+	DNA-directed RNA polymerase subunit.
	Chr03	LOC_Os03g28980	Os03g0403400	16449407	16451763	+	Six-bladed beta-propeller, TolB-like domain containing protein.
	Chr03	LOC_Os03g28990	Os03g0403600	16457908	16459449	+	von Willebrand factor, type A domain containing protein.
	Chr03	LOC_Os03g29150	Os03g0404800	16551354	16561430	+	NAD(P)-binding domain containing protein.
	Chr03	LOC_Os03g29170	Os03g0405000	16571992	16577673	+	NAD(P)-binding domain containing protein.
	Chr03	LOC_Os03g29180	Os03g0405100	16580159	16586153	+	Ubiquinone biosynthesis protein COQ9 domain containing protein.
	Chr03	LOC_Os03g29184	Os03g0405200	16586544	16587292	-	Non-protein coding transcript.
	Chr03	LOC_Os03g29190	Os03g0405500	16590192	16595911	+	PDI-like protein.
	Chr03	LOC_Os03g29240	Os03g0405900	16628549	16632054	+	Hypothetical conserved gene.
	Chr03	LOC_Os03g29250	Os03g0406100	16645244	16646434	+	SPX domain-containing protein, Negative regulation of phosphate signaling, Pi homeostasis
	Chr03	LOC_Os03g29260	Os03g0406200	16654335	16658094	+	Elongation factor 1 beta 2.
	Chr03	LOC_Os03g29260	Os03g0406250	16658131	16658813	+	Non-protein coding transcript.
qGAS21	Chr11	LOC_Os11g35540	Os11g0559600	20832524	20835844	-	Conserved hypothetical protein.
	Chr11	LOC_Os11g35660	Os11g0561100	20902326	20905361	+	Leucine Rich Repeat family protein.
	Chr11	LOC_Os11g35710	Os11g0562100	20942418	20959700	+	Squalene cyclase domain containing protein.
	Chr11	LOC_Os11g35840	Os11g0564900	21031351	21034395	+	Leucine-rich repeat domain containing protein.
	Chr11	LOC_Os11g35850	Os11g0565000	21040870	21043941	+	Leucine-rich repeat, N-terminal domain containing protein.
	Chr11	LOC_Os11g35860	Os11g0565300	21047440	21049536	-	Protein kinase domain containing protein.
	Chr11	LOC_Os11g35870	Os11g0565400	21050994	21056185	-	RING finger family protein.
	Chr11	LOC_Os11g35890	Os11g0565920	21079173	21082347	+	Leucine-rich repeat domain containing protein.
	Chr11	LOC_Os11g35930	Os11g0566800	21102794	21104582	+	Bibenzyl synthase (EC 2.3.1.-).
	Chr11	LOC_Os11g35980	Os11g0567600	21145760	21148865	+	Leucine-rich repeat domain containing protein.
	Chr11	LOC_Os11g36000	Os11g0567800	21156776	21159062	+	Leucine-rich repeat-containing N-terminal, type 2 domain containing protein.
	Chr11	LOC_Os11g36005	Os11g0567900	21161254	21162387	+	Hypothetical protein.
	Chr11	LOC_Os11g36030	Os11g0568300	21178535	21182284	-	Cell division cycle-associated protein domain containing protein.
	Chr11	LOC_Os11g36050	Os11g0568500	21185518	21187738	+	Prefoldin domain containing protein.
	Chr11	LOC_Os11g36060	Os11g0568600	21188307	21197806	+	THUMP domain containing protein.
	Chr11	LOC_Os11g36070	Os11g0568700	21201721	21203627	+	Conserved hypothetical protein.
	Chr11	LOC_Os11g36090	Os11g0568800	21213554	21216313	-	Leucine-rich repeat, typical subtype domain containing protein.
qGAS22	Chr11	LOC_Os11g41540	Os11g0633500	24911501	24917044	+	NBS-LRR disease resistance protein homologue (Fragment).
	Chr11	LOC_Os11g41560	Os11g0633800	24932541	24935140	+	Cyclin-like F-box domain containing protein.
	Chr11	LOC_Os11g41600	Os11g0634200	24950810	24952652	-	Conserved hypothetical protein.
	Chr11	LOC_Os11g41610	Os11g0634500	24973683	24975298	+	40S ribosomal protein S29.
	Chr11	LOC_Os11g41640	Os11g0634700	24980227	24984249	+	Helix-loop-helix DNA-binding domain containing protein.
	Chr11	LOC_Os11g41650	Os11g0634800	24989004	24993250	+	Adenylyl-sulfate kinase.
	Chr11	LOC_Os11g41670	Os11g0635000	25004867	25009215	-	Conserved hypothetical protein.
	Chr11	LOC_Os11g41680	Os11g0635300	25021621	25023695	+	Cytochrome P450 family protein.
	Chr11	LOC_Os11g41710	Os11g0635500	25040876	25042999	+	Cytochrome P450 family protein.
	Chr11	LOC_Os11g41770	Os11g0636050	25100477	25103289	-	Hypothetical protein.
	Chr11	LOC_Os11g41820	Os11g0636900	25148742	25153451	-	Splicing factor U2af large subunit A.
	Chr11	LOC_Os11g41830	Os11g0637000	25153799	25155522	-	Sugar transporter family protein.
	Chr11	LOC_Os11g41840	Os11g0637100	25160019	25161761	-	Sugar transporter family protein.
	Chr11	LOC_Os11g41850	Os11g0637200	25165988	25167744	-	Sorbitol transporter.
	Chr11	LOC_Os11g41860	Os11g0637300	25171719	25172081	+	Hypothetical conserved gene.
	Chr11	LOC_Os11g41875	Os11g0637501	25177818	25180272	-	membrane protein.
	Chr11	LOC_Os11g41880	Os11g0637600	25182326	25183324	-	potyvirus VPg interacting protein.
	Chr11	LOC_Os11g41890	Os11g0637700	25193013	25197268	+	Nucleotide-binding, alpha-beta plait domain containing protein.
	Chr11	LOC_Os11g41900	Os11g0637800	25199882	25206038	-	1-acyl-sn-glycerol-3-phosphate acyltransferase PLS1.
	Chr11	LOC_Os11g41910	Os11g0638000	25213451	25216758	+	GTP-binding protein engA.
	Chr11	LOC_Os11g41920	Os11g0638200	25218327	25222357	+	Conserved hypothetical protein.
	Chr11	LOC_Os11g41990	Os11g0638900	25245804	25247638	-	Armadillo-type fold domain containing protein.
	Chr11	LOC_Os11g42000	Os11g0639000	25257923	25262271	+	Phyb1.
	Chr11	LOC_Os11g42010	Os11g0639100	25263336	25264276	-	NBS-LRR (Fragment).
	Chr11	LOC_Os11g42030	Os11g0639300	25276091	25278366	+	Protein of unknown function DUF594 family protein.
	Chr11	LOC_Os11g42040	Os11g0639600	25289129	25293951	-	NB-ARC domain containing protein.
qGCD1	Chr06	LOC_Os06g43860	Os06g0646600	26411491	26414775	-	Homeobox protein knotted-1-like 11.
	Chr06	LOC_Os06g43870	Os06g0646700	26421563	26427830	-	Conserved hypothetical protein.
	Chr06	LOC_Os06g43875	Os06g0646801	26433253	26434294	-	Hypothetical conserved gene.
	Chr06	LOC_Os06g43880	Os06g0646900	26435460	26439235	-	Homogentisic acid geranylgeranyl transferase.
	Chr06	LOC_Os06g43900	Os06g0647100	26442731	26444814	+	50S ribosomal protein L35, chloroplast precursor (CL35).
	Chr06	LOC_Os06g43910	Os06g0647200	26450761	26454696	+	Response regulator.
	Chr06	LOC_Os06g43940	Os06g0647700	26471877	26473706	-	Hypothetical protein.
	Chr06	LOC_Os06g43950	Os06g0647801	26477964	26478872	-	Hypothetical conserved gene.
	Chr06	LOC_Os06g43960	Os06g0647900	26482520	26483810	-	Conserved hypothetical protein.
	Chr06	LOC_Os06g43980	Os06g0648200	26491474	26494001	-	Conserved hypothetical protein.
	Chr06	LOC_Os06g43990	Os06g0648500	26496558	26498428	-	Conserved hypothetical protein.
	Chr06	LOC_Os06g44010	Os06g0649000	26510006	26511606	-	PAMP (pathogen-associated molecular pattern)-responsive transrepressor, Defense response
	Chr06	LOC_Os06g44030	Os06g0649500	26529305	26538020	+	WD40 repeat-like domain containing protein.
	Chr06	LOC_Os06g44034	Os06g0649600	26554537	26560758	+	Non-protein coding transcript.
	Chr06	LOC_Os06g44040	Os06g0649700	26563065	26565979	+	DOMON domain-containing protein / dopamine beta-monooxygenase N-terminal domain-containing protein.
	Chr06	LOC_Os06g44050	Os06g0649800	26569417	26572458	-	DNA-3-methyladenine glycosylase I.
	Chr06	LOC_Os06g44060	Os06g0649900	26575128	26579581	-	Phospholipase D/Transphosphatidylase domain containing protein.
	Chr06	LOC_Os06g44080	Os06g0650100	26585560	26588130	+	Ubiquitin-NEDD8-like protein RUB2.
	Chr06	LOC_Os06g44100	Os06g0650300	26591905	26593464	-	Histone H4 acetyltransferase, Regulation of grain weight, yield, and plant biomass
	Chr06	LOC_Os06g44140	Os06g0650600	26631941	26634878	+	Nonaspanin (TM9SF) family protein.
	Chr06	LOC_Os06g44150	Os06g0650800	26635665	26639720	-	MRS2-5.
	Chr06	LOC_Os06g44160	Os06g0650900	26646375	26647794	-	Conserved hypothetical protein.
	Chr06	LOC_Os06g44170	Os06g0651000	26650225	26652370	-	Helminthosporium carbonum susceptibility1.
	Chr06	LOC_Os06g44180	Os06g0651100	26652924	26659231	-	NADPH HC toxin reductase.
	Chr06	LOC_Os06g44190	Os06g0651200	26659966	26660564	+	Conserved hypothetical protein.
	Chr06	LOC_Os06g44200	Os06g0651300	26661060	26664595	-	Zinc finger, U1-type domain containing protein.
	Chr06	LOC_Os06g44210	Os06g0651600	26665179	26669592	-	Protein phosphatase type-2C.
	Chr06	LOC_Os06g44220	Os06g0651900	26676696	26677651	+	Uncharacterised protein family UPF0057 domain containing protein.
	Chr06	LOC_Os06g44230	Os06g0652000	26680169	26690049	+	T3/T7-like RNA polymerase (Fragment).
	Chr06	LOC_Os06g44240	Os06g0652100	26690659	26692710	+	Uncharacterized conserved protein UCP015417, vWA domain containing protein.
	Chr06	LOC_Os06g44250	Os06g0652200	26693488	26694443	-	Hemolysin-III related family protein.
	Chr06	LOC_Os06g44260	Os06g0652300	26698962	26700005	-	GDP-4-keto-6-deoxy-D-mannose-3, 5-epimerase-4-reductase (GER1); 21556- 22494.
	Chr06	LOC_Os06g44270	Os06g0652400	26708003	26709559	+	GDP-4-keto-6-deoxy-D-mannose-3, 5-epimerase-4-reductase (GER1); 21556- 22494.
	Chr06	LOC_Os06g44275	Os06g0652550	26711591	26713561	+	RING-type E3 ubiquitin ligase.
	Chr06	LOC_Os06g44280	Os06g0652600	26714868	26717211	+	Lustrin A.
	Chr06	LOC_Os06g44300	Os06g0653000	26736608	26744116	+	Glossy1(GL1) homolog, Cuticular wax biosynthesis, Drought tolerance
	Chr06	LOC_Os06g44310	Os06g0653100	26752554	26755222	+	Senescence-associated protein 5.
	Chr06	LOC_Os06g44320	Os06g0653200	26756214	26757596	-	Basic helix-loop-helix dimerisation region bHLH domain containing protein.
	Chr06	LOC_Os06g44330	Os06g0653300	26766488	26768798	+	Hypothetical conserved gene.
	Chr06	LOC_Os06g44370	Os06g0653800	26779067	26781799	-	WD-repeat protein 57 (Prp8-binding protein) (hPRP8BP) (U5 snRNP- specific 40 kDa protein) (38 kDa splicing factor).
	Chr06	LOC_Os06g44374	Os06g0653900	26782832	26784850	-	Protein transport protein SEC61 gamma subunit.
	Chr06	LOC_Os06g44380	Os06g0654000	26785125	26790388	-	Peptidase C19, ubiquitin carboxyl-terminal hydrolase 2 family protein.
	Chr06	LOC_Os06g44410	Os06g0654300	26809615	26811574	+	Histidine kinase (Fragment).
qGCD2	Chr08	LOC_Os08g10630	Os08g0207500	6267823	6270904	+	Zinc transporter ZIP1 (Fragment).
	Chr08	LOC_Os08g10649	Os08g0207600	6272214	6280917	+	GTP-binding protein.
	Chr08	LOC_Os08g10670	Os08g0207800	6281221	6286663	-	Peptidase aspartic, catalytic domain containing protein.
	Chr08	LOC_Os08g10730	Os08g0208200	6313873	6314560	-	Peptidase aspartic, catalytic domain containing protein.
	Chr08	LOC_Os08g10740	Os08g0208400	6319161	6322636	+	Conserved hypothetical protein.
	Chr08	LOC_Os08g10780	Os08g0208700	6334289	6339617	+	Zinc finger, BED-type predicted domain containing protein.
	Chr08	LOC_Os08g10920	Os08g0210300	6432276	6434158	-	H0502G05.7 protein.
	Chr08	LOC_Os08g11200	Os08g0213200	6585028	6586115	-	Hypothetical conserved gene.
	Chr08	LOC_Os08g11220	Os08g0213400	6598294	6603374	+	Conserved hypothetical protein.
	Chr08	LOC_Os08g11265	Os08g0214233	6626915	6627830	-	Conserved hypothetical protein.
qGCD3	Chr08	LOC_Os08g13880	Os08g0236900	8307815	8311773	+	Conserved hypothetical protein.
	Chr08	LOC_Os08g13920	Os08g0237000	8328017	8329241	+	Xyloglucan endotransglycosylase/hydrolase protein 8 precursor (EC 2.4.1.207) (End-xyloglucan transferase) (OsXTH8) (OsXRT5).
	Chr08	LOC_Os08g13930	Os08g0237200	8342253	8346555	-	Mannose-1-phosphate guanyltransferase (EC 2.7.7.13) (ATP-mannose-1- phosphate guanylyltransferase) (GDP-mannose pyrophosphorylase) (NDP- hexose pyrophosphorylase).
	Chr08	LOC_Os08g13980	Os08g0237800	8384563	8385805	-	Xyloglucan endotransglycosylase (Fragment).
	Chr08	LOC_Os08g13990	Os08g0238100	8390973	8392828	+	Pentatricopeptide repeat protein PPR986-12.
	Chr08	LOC_Os08g14000	Os08g0238200	8394276	8397823	+	Dienelactone hydrolase domain containing protein.
	Chr08	LOC_Os08g14020	Os08g0238500	8406018	8410016	+	Dienelactone hydrolase family.
	Chr08	LOC_Os08g14050	Os08g0238700	8415405	8417869	-	Conserved hypothetical protein.
	Chr08	LOC_Os08g14070	Os08g0239000	8424284	8425290	+	Complex 1 LYR protein family protein.
	Chr08	LOC_Os08g14109	Os08g0239300	8437323	8445916	+	Dienelactone hydrolase domain containing protein.
	Chr08	LOC_Os08g14180	Os08g0239900	8464913	8469555	+	Flavonol 4-sulfotransferase.
	Chr08	LOC_Os08g14195	Os08g0240200	8479583	8481489	+	Conserved hypothetical protein.
	Chr08	LOC_Os08g14200	Os08g0240500	8488370	8489782	+	Glycoside hydrolase, family 16 domain containing protein.
	Chr08	LOC_Os08g14210	Os08g0240566	8494099	8495316	+	OSIGBa0118P15.7 protein.
	Chr08	LOC_Os08g14220	Os08g0240600	8497291	8500100	-	predicted protein.
	Chr08	LOC_Os08g14230	Os08g0240800	8508463	8518590	+	Actin filament bundling protein P-115-ABP.
	Chr08	LOC_Os08g14310	Os08g0241300	8570830	8575238	+	OSIGBa0118P15.3 protein.
	Chr08	LOC_Os08g14320	Os08g0241400	8581992	8584058	+	protein binding protein.
	Chr08	LOC_Os08g14330	Os08g0241600	8589245	8594472	-	apospory-associated protein C.
	Chr08	LOC_Os08g14360	Os08g0241800	8613746	8615699	-	Plasma membrane H+-ATPase (EC 3.6.1.3).
	Chr08	LOC_Os08g14364	Os08g0241900	8615720	8617846	+	Hypothetical protein.
	Chr08	LOC_Os08g14400	Os08g0242400	8639193	8640760	-	WUSCHEL-related homeobox 8.
	Chr08	LOC_Os08g14440	Os08g0242700	8668958	8672734	-	uridylyltransferase-related.
	Chr08	LOC_Os08g14450	Os08g0242800	8677955	8681460	+	Sigma factor SIG6.
	Chr08	LOC_Os08g14460	Os08g0242900	8681628	8686438	-	Afadin/alpha-actinin-binding domain containing protein.
	Chr08	LOC_Os08g14450	Os08g0243001	8681711	8683505	+	Non-protein coding transcript.
	Chr08	LOC_Os08g14490	Os08g0243100	8703799	8708888	+	4'-phosphopantetheinyl transferase domain containing protein.
qGCD4	Chr10	LOC_Os10g02380	Os10g0113000	866391	868385	+	Chalcone reductase homologue (Fragment).
	Chr10	LOC_Os10g02380	Os10g0113100	869491	870947	+	Aldo/keto reductase family protein.
	Chr10	LOC_Os10g02470	Os10g0113723	905087	906476	+	NAD(P)H-dependent oxidoreductase.
	Chr10	LOC_Os10g02480	Os10g0113900	911557	913060	+	NAD(P)H-dependent oxidoreductase.
	Chr10	LOC_Os10g02490	Os10g0114300	923908	926465	+	NADPH-dependent codeinone reductase (EC 1.1.1.247).
	Chr10	LOC_Os10g02500	Os10g0114400	926519	930299	-	Protein kinase, catalytic domain domain containing protein.
	Chr10	LOC_Os10g02509	Os10g0114500	939084	940863	-	Barley B recombinant like-protein B (Barley B recombinant like-protein A).
	Chr10	LOC_Os10g02584	Os10g0115200	976507	978286	-	Barley B recombinant like-protein B (Barley B recombinant like-protein A).
	Chr10	LOC_Os10g02620	Os10g0115500	1000086	1002907	-	Barley B recombinant like-protein B (Barley B recombinant like-protein A).
	Chr10	LOC_Os10g02625	Os10g0115550	1005275	1005519	+	gibberellin-regulated family protein.
	Chr10	LOC_Os10g02630	Os10g0115600	1007665	1012918	-	Hypothetical conserved gene.
	Chr10	LOC_Os10g02650	Os10g0116000	1034806	1037595	-	Pentatricopeptide repeat domain containing protein.
	Chr10	LOC_Os10g02670	Os10g0116200	1049800	1056908	-	Conserved hypothetical protein.
	Chr10	LOC_Os10g02680	Os10g0116300	1053261	1054241	+	EF-HAND 2 domain containing protein.
	Chr10	LOC_Os10g02690	Os10g0116400	1054371	1056101	-	Hypothetical conserved gene.
	Chr10	LOC_Os10g02720	Os10g0116600	1067078	1068007	-	Serine/threonine protein kinase domain containing protein.
	Chr10	LOC_Os10g02720	Os10g0116701	1068933	1070239	-	Hypothetical conserved gene.
	Chr10	LOC_Os10g02750	Os10g0116800	1082947	1084984	+	Purple acid phosphatase.
	Chr10	LOC_Os10g02760	Os10g0116900	1085238	1089511	-	Conserved hypothetical protein.
	Chr10	LOC_Os10g02770	Os10g0117000	1092968	1096873	-	predicted protein.
	Chr10	LOC_Os10g02790	Os10g0117400	1115152	1115715	+	Hypothetical conserved gene.
	Chr10	LOC_Os10g02814	Os10g0117800	1126728	1130383	+	Guanine nucleotide binding protein (G-protein), alpha subunit family protein.
	Chr10	LOC_Os10g02840	Os10g0118000	1139929	1141433	-	5-pentadecatrienyl resorcinol O-methyltransferase.
	Chr10	LOC_Os10g02870	Os10g0118100	1160415	1163436	+	Conserved hypothetical protein.
	Chr10	LOC_Os10g02880	Os10g0118200	1162917	1164483	-	Conserved hypothetical protein.
	Chr10	LOC_Os10g02920	Os10g0118800	1189829	1190703	-	Hypothetical conserved gene.
	Chr10	LOC_Os10g02930	Os10g0118900	1193347	1194794	-	tRNA-splicing endonuclease positive effector-related.
	Chr10	LOC_Os10g02980	Os10g0119300	1234067	1241670	+	Actin-binding FH2 domain containing protein.
qGCD5	Chr11	LOC_Os11g06070	Os11g0159500	2894550	2896150	+	Conserved hypothetical protein.
	Chr11	LOC_Os11g06100	Os11g0159900	2904929	2905975	+	Protein of unknown function DUF241, plant domain containing protein.
	Chr11	LOC_Os11g06110	Os11g0160000	2907576	2908803	+	Protein of unknown function DUF241, plant domain containing protein.
	Chr11	LOC_Os11g06130	Os11g0160100	2909410	2918095	-	Zinc finger, RING/FYVE/PHD-type domain containing protein.
	Chr11	LOC_Os11g06140	Os11g0160300	2925715	2929173	-	Protein kinase, core domain containing protein.
	Chr11	LOC_Os11g06150	Os11g0160400	2932659	2933842	+	Conserved hypothetical protein.
	Chr11	LOC_Os11g06170	Os11g0160500	2939274	2942815	+	BZIP transcriptional activator RSG-related.
	Chr11	LOC_Os11g06180	Os11g0160550	2950018	2951434	+	GRAS family transcription factor containing protein.
	Chr11	LOC_Os11g06180	Os11g0160600	2952069	2952562	+	GRAS family transcription factor containing protein.
	Chr11	LOC_Os11g06190	Os11g0160700	2953069	2958811	-	Zinc finger, RING/FYVE/PHD-type domain containing protein.
	Chr11	LOC_Os11g06210	Os11g0160900	2966226	2967707	+	NB-ARC domain containing protein.
	Chr11	LOC_Os11g06220	Os11g0161000	2971164	2974308	+	NB-ARC domain containing protein.
	Chr11	LOC_Os11g06230	Os11g0161100	2978444	2981470	+	NB-ARC domain containing protein.
	Chr11	LOC_Os11g06234	Os11g0161133	2983193	2984650	+	NB-ARC domain containing protein.
	Chr11	LOC_Os11g06240	Os11g0161166	2984173	2986877	-	Hypothetical gene.
	Chr11	LOC_Os11g06240	Os11g0161200	2987096	2987410	-	ATOZI1.
	Chr11	LOC_Os11g06290	Os11g0161700	3019562	3022357	+	Conserved hypothetical protein.
	Chr11	LOC_Os11g06300	Os11g0161800	3023705	3025129	+	Conserved hypothetical protein.
	Chr11	LOC_Os11g06310	Os11g0161900	3026703	3027395	+	Integral membrane protein.
	Chr11	LOC_Os11g06320	Os11g0162000	3027714	3031891	-	Autophagy-related protein 13 domain containing protein.
	Chr11	LOC_Os11g06340	Os11g0162200	3037498	3040016	+	Ubiquinol-cytochrome c reductase complex 7.8 kDa protein (EC 1.10.2.2) (Mitochondrial hinge protein) (CR7).
	Chr11	LOC_Os11g06370	Os11g0162900	3063525	3066036	-	Conserved hypothetical protein.
	Chr11	LOC_Os11g06390	Os11g0163100	3078917	3081342	+	Actin 7 (Actin 2).
	Chr11	LOC_Os11g06410	Os11g0163500	3091820	3096321	+	Homeodomain-like containing protein.
	Chr11	LOC_Os11g06420	Os11g0163600	3098464	3102645	+	Tubby-like F-box protein 13.
	Chr11	LOC_Os11g06440	Os11g0163800	3110576	3112429	+	Protein of unknown function DUF793 family protein.
	Chr11	LOC_Os11g06480	Os11g0164200	3131935	3136630	-	Ribosome inactivating protein.
	Chr11	LOC_Os11g06550	Os11g0164900	3152475	3154921	-	Conserved hypothetical protein.
	Chr11	LOC_Os11g06570	Os11g0165700	3173825	3175505	+	Mannose-binding lectin domain containing protein.
	Chr11	LOC_Os11g06580	Os11g0166100	3178940	3181626	+	Cyclin-like F-box domain containing protein.
	Chr11	LOC_Os11g06590	Os11g0166201	3183224	3183778	-	BZIP transcription factor family protein, expressed.
	Chr11	LOC_Os11g06595	Os11g0166450	3184544	3185112	+	Hypothetical conserved gene.
	Chr11	LOC_Os11g06650	Os11g0166800	3233723	3236100	-	Transcription elongation factor, TFIIS/CRSP70, N-terminal domain containing protein.
	Chr11	LOC_Os11g06670	Os11g0167200	3246521	3249930	+	predicted protein.
	Chr11	LOC_Os11g06680	Os11g0167300	3250271	3254509	-	Protein of unknown function DUF537 family protein.
	Chr11	LOC_Os11g06690	Os11g0167500	3259535	3260938	+	Serine esterase family protein, expressed.
	Chr11	LOC_Os11g06700	Os11g0167600	3266129	3268207	+	Exo70 exocyst complex subunit family protein, expressed.
	Chr11	LOC_Os11g06720	Os11g0167800	3278451	3279419	-	Anth (Pollen-specific desiccation-associated LLA23 protein).
qGCD6	Chr12	LOC_Os12g35460	Os12g0539700	21560083	21567619	+	Conserved hypothetical protein.
	Chr12	LOC_Os12g35465	Os12g0539751	21568370	21570449	+	Nucleic acid-binding, OB-fold-like domain containing protein.
	Chr12	LOC_Os12g35470	Os12g0539800	21571604	21572838	-	Hypothetical conserved gene.
	Chr12	LOC_Os12g35480	Os12g0540000	21574171	21576679	+	Domain of unknown function DUF1618 domain containing protein.
	Chr12	LOC_Os12g35490	Os12g0540100	21577904	21581696	-	Conserved hypothetical protein.
	Chr12	LOC_Os12g35550	Os12g0540700	21614879	21617352	+	Conserved hypothetical protein.
	Chr12	LOC_Os12g35560	Os12g0540800	21619517	21624945	+	Galactose oxidase/kelch, beta-propeller domain containing protein.
	Chr12	LOC_Os12g35570	Os12g0540900	21625455	21629669	-	Tryptophanyl-tRNA synthetase (EC 6.1.1.2) (Tryptophan--tRNA ligase) (TrpRS).
	Chr12	LOC_Os12g35580	Os12g0541000	21637135	21639084	+	Lumazine-binding protein family protein.
	Chr12	LOC_Os12g35590	Os12g0541200	21640425	21641469	-	Conserved hypothetical protein.
	Chr12	LOC_Os12g35610	Os12g0541300	21648123	21653555	+	NADPH oxidase, Respiratory burst oxidase homolog, Ethylene-induced aerenchyma formation in roots under oxygen-deficient conditions
	Chr12	LOC_Os12g35620	Os12g0541400	21654943	21659030	+	Conserved hypothetical protein.
	Chr12	LOC_Os12g35630	Os12g0541500	21660665	21663938	+	Elongation factor Ts.
	Chr12	LOC_Os12g35640	Os12g0541600	21666234	21666802	-	Non-protein coding transcript.
	Chr12	LOC_Os12g35670	Os12g0541700	21691749	21692645	+	Rapid alkalinization factor 2.
	Chr12	LOC_Os12g35690	Os12g0542000	21700002	21700997	+	Rapid ALkalinization Factor family protein.
	Chr12	LOC_Os12g35710	Os12g0542200	21711496	21713941	-	Conserved hypothetical protein.
	Chr12	LOC_Os12g35890	Os12g0543600	21869758	21871498	+	sarcosine oxidase.
	Chr12	LOC_Os12g35895	Os12g0543701	21873069	21877362	+	Hypothetical conserved gene.
	Chr12	LOC_Os12g35900	Os12g0543751	21879850	21880385	+	Conserved hypothetical protein.
	Chr12	LOC_Os12g35910	Os12g0543800	21881648	21882778	-	Conserved hypothetical protein.
qGCD7	Chr12	LOC_Os12g41060	Os12g0603300	25415414	25418738	-	AP2 domain containing protein, expressed.
	Chr12	LOC_Os12g41090	Os12g0603700	25444907	25446226	-	CBL-interacting protein kinase 4.
	Chr12	LOC_Os12g41110	Os12g0603800	25462616	25463501	+	Calmodulin NtCaM13.
	Chr12	LOC_Os12g41140	Os12g0604200	25484971	25492672	-	phosphoinositide binding.
	Chr12	LOC_Os12g41160	Os12g0604500	25505322	25506810	+	IQ motif, EF-hand binding site domain containing protein.
	Chr12	LOC_Os12g41170	Os12g0604600	25508619	25516929	+	GTP-binding protein-like; root hair defective 3 protein-like.
	Chr12	LOC_Os12g41180	Os12g0604700	25518232	25522285	-	LSTK-1-like kinase.
	Chr12	LOC_Os12g41190	Os12g0604800	25528386	25532732	-	Tetratricopeptide-like helical domain containing protein.
	Chr12	LOC_Os12g41200	Os12g0605100	25536142	25538883	-	Conserved hypothetical protein.
	Chr12	LOC_Os12g41200	Os12g0605200	25541170	25544911	-	KIP1-like domain containing protein.
	Chr12	LOC_Os12g41210	Os12g0605300	25553547	25557389	-	Tesmin/TSO1-like, CXC domain containing protein.
	Chr12	LOC_Os12g41220	Os12g0605400	25558869	25561096	-	CROC-1-like protein (Fragment).
	Chr12	LOC_Os12g41230	Os12g0605500	25561790	25569052	-	Tesmin/TSO1-like, CXC domain containing protein.
	Chr12	LOC_Os12g41250	Os12g0605800	25576492	25581974	+	3-methylcrotonyl CoA carboxylase biotin-containing subunit (Fragment).
	Chr12	LOC_Os12g41260	Os12g0605900	25583204	25586395	+	Kinase like protein.
	Chr12	LOC_Os12g41270	Os12g0606000	25592586	25597136	+	Protein kinase domain containing protein.
	Chr12	LOC_Os12g41290	Os12g0606100	25605994	25611594	+	Hypothetical conserved gene.
	Chr12	LOC_Os12g41350	Os12g0606600	25622843	25628255	+	DNA-binding HORMA domain containing protein.
	Chr12	LOC_Os12g41380	Os12g0606900	25637448	25638467	+	Ulp1 protease family, C-terminal catalytic domain containing protein, expressed.
	Chr12	LOC_Os12g41390	Os12g0607000	25641843	25645416	+	homocysteine S-methyltransferase-2.
	Chr12	LOC_Os12g41400	Os12g0607100	25647428	25652224	+	Heterochromatin protein (Fragment).
	Chr12	LOC_Os12g41430	Os12g0607400	25664037	25666550	-	Hypothetical conserved gene.
	Chr12	LOC_Os12g41450	Os12g0607800	25677871	25679638	+	Cyclin-like F-box domain containing protein.
	Chr12	LOC_Os12g41490	Os12g0608500	25699763	25701967	+	Serine/threonine protein kinase-related domain containing protein.
	Chr12	LOC_Os12g41500	Os12g0608600	25702141	25706956	-	Thiosulfate sulfurtransferase (EC 2.8.1.1) (Mercaptopyruvate sulfurtransferase Mst2/Rdh2) (EC 2.8.1.2).
	Chr12	LOC_Os12g41510	Os12g0608700	25712030	25712683	-	Gnk2-homologous domain domain containing protein.
	Chr12	LOC_Os12g41530	Os12g0608900	25718546	25720672	-	Protein of unknown function DUF26 domain containing protein.
	Chr12	LOC_Os12g41540	Os12g0609000	25722111	25722886	-	Conserved hypothetical protein.
	Chr12	LOC_Os12g41550	Os12g0609100	25726237	25726754	-	Conserved hypothetical protein.
	Chr12	LOC_Os12g41560	Os12g0609200	25727713	25729355	+	Conserved hypothetical protein.
	Chr12	LOC_Os12g41590	Os12g0609500	25738156	25741105	-	Glucose/ribitol dehydrogenase family protein.
	Chr12	LOC_Os12g41600	Os12g0609600	25744009	25745100	-	Auxin responsive SAUR protein domain containing protein.
	Chr12	LOC_Os12g41620	Os12g0609800	25752130	25758238	+	WD40/YVTN repeat-like domain containing protein.
	Chr12	LOC_Os12g41630	Os12g0609900	25758738	25764063	-	F-box domain containing protein, expressed.
qGCD8	Chr01	LOC_Os01g72650	Os01g0956600	42149782	42156852	+	Nucleotide-binding, alpha-beta plait domain containing protein.
	Chr01	LOC_Os01g72670	Os01g0956700	42162592	42166462	-	Cadmium tolerance and accumulation
	Chr01	LOC_Os01g72680	Os01g0956800	42169412	42172204	+	Hypothetical conserved gene.
	Chr01	LOC_Os01g72690	Os01g0957000	42177836	42183724	+	ATP-NAD kinase, PpnK-type, all-beta domain containing protein.
	Chr01	LOC_Os01g72700	Os01g0957100	42184508	42187651	+	Protein kinase, core domain containing protein.
	Chr01	LOC_Os01g72710	Os01g0957200	42190489	42193879	+	Protein of unknown function DUF3411 domain containing protein.
	Chr01	LOC_Os01g72740	Os01g0957600	42207009	42208510	+	cDNA, clone: J053023H06, full insert sequence.
	Chr01	LOC_Os01g72760	Os01g0957800	42211884	42213685	+	Cytochrome P450 domain containing protein.
	Chr01	LOC_Os01g72780	Os01g0957900	42216976	42228068	+	Armadillo-type fold domain containing protein.
	Chr01	LOC_Os01g72790	Os01g0958000	42229585	42232625	+	Cell division control protein 2 homolog 2 (EC 2.7.1.37) (Fragment).
	Chr01	LOC_Os01g72800	Os01g0958100	42234585	42237456	-	chloroplast SRP receptor cpFtsY precursor.
	Chr01	LOC_Os01g72810	Os01g0958200	42238811	42240420	+	Curculin-like (mannose-binding) lectin domain containing protein.
	Chr01	LOC_Os01g72820	Os01g0958400	42240825	42244043	+	CFM6.
	Chr01	LOC_Os01g72834	Os01g0958500	42247885	42255249	+	RNA binding protein-like.
	Chr01	LOC_Os01g72860	Os01g0958700	42260316	42264854	+	Membrane attack complex component/perforin/complement C9 family protein.
	Chr01	LOC_Os01g72870	Os01g0958800	42265052	42268466	-	Conserved hypothetical protein.
	Chr01	LOC_Os01g72880	Os01g0958900	42268902	42274913	+	MLH1 protein (Fragment).
	Chr01	LOC_Os01g72890	Os01g0959000	42275543	42280544	+	Nucleotide-binding, alpha-beta plait domain containing protein.
	Chr01	LOC_Os01g72900	Os01g0959100	42281274	42281973	-	Abscisic stress ripening protein 1.
	Chr01	LOC_Os01g72910	Os01g0959200	42282832	42283619	+	Ci21A protein.
	Chr01	LOC_Os01g72930	Os01g0959600	42297103	42299800	+	Pentatricopeptide repeat domain containing protein.
	Chr01	LOC_Os01g72940	Os01g0959800	42303492	42308881	-	PSD2 (phosphatidylserine decarboxylase 2); phosphatidylserine decarboxylase.
	Chr01	LOC_Os01g72950	Os01g0959900	42312149	42313560	+	predicted protein.
	Chr01	LOC_Os01g72960	Os01g0960000	42315264	42317679	+	Gamma-secretase aspartyl protease complex, presenilin enhancer-2 subunit domain containing protein.
	Chr01	LOC_Os01g72970	Os01g0960200	42327845	42328651	+	Hypothetical conserved gene.
	Chr01	LOC_Os01g72980	Os01g0960300	42329287	42335754	-	Glucose inhibited division protein A.
	Chr01	LOC_Os01g72990	Os01g0960400	42336300	42348672	-	Protein kinase, core domain containing protein.
	Chr01	LOC_Os01g73000	Os01g0960500	42350945	42355276	-	Zinc finger, RING/FYVE/PHD-type domain containing protein.
	Chr01	LOC_Os01g73005	Os01g0960600	42358083	42360654	-	Hypothetical conserved gene.
	Chr01	LOC_Os01g73024	Os01g0961000	42369770	42370365	+	Conserved hypothetical protein.
	Chr01	LOC_Os01g73040	Os01g0961200	42377194	42381519	+	Cystathionine beta-synthase, core domain containing protein.
	Chr01	LOC_Os01g73080	Os01g0961600	42393586	42401178	-	Conserved hypothetical protein.
	Chr01	LOC_Os01g73100	Os01g0962000	42407470	42407811	+	Hypothetical conserved gene.
	Chr01	LOC_Os01g73110	Os01g0962100	42411799	42413498	+	Conserved hypothetical protein.
	Chr01	LOC_Os01g73120	Os01g0962200	42413471	42416572	-	Membrane protein.
	Chr01	LOC_Os01g73130	Os01g0962300	42417731	42418739	+	Vacuolar ATP synthase 16 kDa proteolipid subunit (EC 3.6.3.14) (V- ATPase 16 kDa proteolipid subunit) (Fragment).
	Chr01	LOC_Os01g73140	Os01g0962400	42419408	42421376	-	Ubiquitin-like, Ufm1 domain containing protein.
	Chr01	LOC_Os01g73150	Os01g0962500	42421672	42424864	-	Zinc finger, HIT-type domain containing protein.
	Chr01	LOC_Os01g73160	Os01g0962600	42425152	42427345	-	40S ribosomal protein S10-1.
	Chr01	LOC_Os01g73170	Os01g0962700	42429502	42432547	+	Peroxidase 12 precursor (EC 1.11.1.7) (Atperox P12) (PRXR6) (ATP4a).
	Chr01	LOC_Os01g73190	Os01g0962900	42436589	42436852	+	Cationic peroxidase SPC4 (Fragment).
	Chr01	LOC_Os01g73200	Os01g0963000	42441660	42442936	+	Peroxidase BP 1 precursor.
	Chr01	LOC_Os01g73230	Os01g0963300	42447928	42450912	-	Syntaxin 61 (AtSYP61) (Osmotic stess-sensitive mutant 1).
	Chr01	LOC_Os01g73234	Os01g0963400	42451284	42454309	+	Thioredoxin family protein.
	Chr01	LOC_Os01g73250	Os01g0963600	42460555	42461946	+	ABA/WDS induced protein family protein.
	Chr01	LOC_Os01g73270	Os01g0963800	42470362	42472047	+	Conserved hypothetical protein.
	Chr01	LOC_Os01g73300	Os01g0964000	42479692	42483339	-	VAMP-like protein YKT61 (AtYKT61) (Geranylgeranylated protein 1) (AtGP1).
	Chr01	LOC_Os01g73310	Os01g0964133	42484125	42487406	-	Actin.
	Chr01	LOC_Os01g73370	Os01g0964400	42526878	42533953	-	S-locus glycoprotein domain containing protein.
	Chr01	LOC_Os01g73410	Os01g0964800	42541334	42544499	+	PRAF1; Ran GTPase binding / chromatin binding / zinc ion binding.
	Chr01	LOC_Os01g73420	Os01g0964900	42547600	42548935	+	Mitochondrial carrier protein-like.
	Chr01	LOC_Os01g73430	Os01g0965000	42549567	42556862	-	DNA-directed RNA polymerase.
qGCD9	Chr02	LOC_Os02g34630	Os02g0551400	20763399	20767582	-	Homeodomain-related domain containing protein.
	Chr02	LOC_Os02g34640	Os02g0551600	20776247	20777084	+	Conserved hypothetical protein.
	Chr02	LOC_Os02g34650	Os02g0551700	20782334	20785252	-	Protein of unknown function DUF668 domain containing protein.
	Chr02	LOC_Os02g34680	Os02g0551900	20800953	20804395	+	Zinc finger, C2H2-type domain containing protein.
	Chr02	LOC_Os02g34690	Os02g0552000	20811340	20815581	+	Transmembrane protein TM9SF3 (Fragment).
	Chr02	LOC_Os02g34700	Os02g0552100	20816006	20820554	+	Pentatricopeptide repeat domain containing protein.
	Chr02	LOC_Os02g34710	Os02g0552200	20823499	20824518	-	Conserved hypothetical protein.
	Chr02	LOC_Os02g34730	Os02g0552400	20832815	20835431	-	electron carrier/ ubiquinol-cytochrome-c reductase.
	Chr02	LOC_Os02g34750	Os02g0552600	20842399	20844674	-	F8K7.14 protein.
	Chr02	LOC_Os02g34760	Os02g0552700	20846435	20847993	+	Conserved hypothetical protein.
	Chr02	LOC_Os02g34790	Os02g0553000	20857044	20858995	-	Protein kinase, catalytic domain domain containing protein.
	Chr02	LOC_Os02g34810	Os02g0553200	20868385	20872077	-	Thylakoid membrane-bound ascorbate peroxidase, Tolerance to bacterial blight, Response to NaCl
	Chr02	LOC_Os02g34830	Os02g0553500	20880412	20882550	+	Tetratricopeptide-like helical domain containing protein.
	Chr02	LOC_Os02g34830	Os02g0553600	20884277	20886475	+	RNA polymerase II transcriptional coactivator KIWI.
	Chr02	LOC_Os02g34850	Os02g0554000	20900191	20907175	+	SET domain domain containing protein.
	Chr02	LOC_Os02g34860	Os02g0554100	20913876	20919054	+	UVB-resistance protein UVR8.
	Chr02	LOC_Os02g34870	Os02g0554200	20919649	20920293	-	Conserved hypothetical protein.
	Chr02	LOC_Os02g34884	Os02g0554300	20921441	20932806	-	SAC1-like protein AtSAC1b (SAC domain protein 6).
	Chr02	LOC_Os02g34900	Os02g0554500	20946101	20946640	+	Hypothetical conserved gene.
	Chr02	LOC_Os02g34930	Os02g0554800	20955271	20956117	+	Conserved hypothetical protein.
	Chr02	LOC_Os02g34940	Os02g0554900	20957208	20961970	-	Protein disulfide isomerase (Fragment).
	Chr02	LOC_Os02g34950	Os02g0555000	20963182	20966686	-	Protein of unknown function, ATP binding family protein.
	Chr02	LOC_Os02g34960	Os02g0555100	20966831	20969331	+	Pentatricopeptide repeat domain containing protein.
	Chr02	LOC_Os02g34970	Os02g0555300	20972825	20973948	+	No apical meristem (NAM) protein domain containing protein.
	Chr02	LOC_Os02g34990	Os02g0555600	20985975	20994152	+	Amino acid-binding ACT domain containing protein.
	Chr02	LOC_Os02g35000	Os02g0555700	20994405	20997117	-	Chaperone protein dnaJ 10 (AtJ10) (AtDjC10).
	Chr02	LOC_Os02g35010	Os02g0555900	21002439	21008209	-	H0315A08.7 protein.
	Chr02	LOC_Os02g35020	Os02g0556000	21014558	21019302	-	cDNA clone:J013112C08, full insert sequence.
	Chr02	LOC_Os02g35039	Os02g0556100	21027755	21038792	+	NAD(P)-binding domain containing protein.
	Chr02	LOC_Os02g35060	Os02g0556400	21039695	21042737	-	tRNA guanosine-2'-O-methyltransferase, TRM11 domain containing protein.
	Chr02	LOC_Os02g35070	Os02g0556600	21043834	21050336	-	Pherophorin-dz1 protein precursor.
	Chr02	LOC_Os02g35080	Os02g0556700	21054451	21060132	+	T-complex 11 family protein.
	Chr02	LOC_Os02g35090	Os02g0556800	21060083	21061555	-	proline-rich family protein.
	Chr02	LOC_Os02g35100	Os02g0556900	21065621	21069016	-	H0525C06.6 protein.
	Chr02	LOC_Os02g35110	Os02g0557000	21073970	21075184	+	CARP motif domain containing protein.
	Chr02	LOC_Os02g35130	Os02g0557100	21082668	21088255	+	AIG1 domain containing protein.
	Chr02	LOC_Os02g35140	Os02g0557200	21098190	21103974	+	Auxin response factor 1.
	Chr02	LOC_Os02g35144	Os02g0557300	21104701	21108054	-	RING-H2 finger protein ATL1G.
	Chr02	LOC_Os02g35150	Os02g0557500	21113982	21115838	+	Zinc finger, CCCH-type domain containing protein.
	Chr02	LOC_Os02g35160	Os02g0557600	21115929	21122111	-	Translation initiation factor SUI1 domain containing protein.
	Chr02	LOC_Os02g35170	Os02g0557700	21122299	21125132	+	Short-chain dehydrogenase/reductase SDR domain containing protein.
	Chr02	LOC_Os02g35180	Os02g0557800	21128650	21131368	-	A-type response regulator, Cytokinin signaling
	Chr02	LOC_Os02g35190	Os02g0558100	21150702	21161514	-	Chloride channel (Fragment).
	Chr02	LOC_Os02g35200	Os02g0558300	21165035	21165686	+	ThiamineS domain containing protein.
qGCD10	Chr02	LOC_Os02g48320	Os02g0713700	29571841	29573542	-	Protein of unknown function DUF296 domain containing protein.
	Chr02	LOC_Os02g48330	Os02g0713900	29587196	29591875	-	3-hydroxy-3-methylglutaryl-coenzyme A reductase 1.
	Chr02	LOC_Os02g48340	Os02g0714000	29594623	29598898	+	Yarrowia lipolytica chromosome C of strain CLIB99 of Yarrowia lipolytica.
	Chr02	LOC_Os02g48350	Os02g0714100	29599167	29601738	-	Diacylglycerol acyltransferase family protein.
	Chr02	LOC_Os02g48360	Os02g0714200	29604459	29610149	-	Pyrophosphate--fructose 6-phosphate 1-phosphotransferase alpha subunit (EC 2.7.1.90) (PFP) (6-phosphofructokinase, pyrophosphate dependent) (Pyrophosphate-dependent 6-phosphofructose-1-kinase) (PPi-PFK).
	Chr02	LOC_Os02g48370	Os02g0714300	29611157	29616251	-	AT-rich interaction region domain containing protein.
	Chr02	LOC_Os02g48380	Os02g0714500	29618530	29624340	+	Tetratricopeptide-like helical domain containing protein.
	Chr02	LOC_Os02g48390	Os02g0714600	29625540	29627758	+	Ribose-phosphate pyrophosphokinase 4 (EC 2.7.6.1) (Phosphoribosyl pyrophosphate synthetase 4).
	Chr02	LOC_Os02g48400	Os02g0714700	29635986	29639344	+	Hypothetical protein.
	Chr02	LOC_Os02g48450	Os02g0715000	29667743	29669572	+	Cysteine proteinase.
	Chr02	LOC_Os02g48460	Os02g0715200	29670746	29675020	+	NAD(P)-binding domain containing protein.
	Chr02	LOC_Os02g48470	Os02g0715300	29676022	29677029	+	Conserved hypothetical protein.
	Chr02	LOC_Os02g48480	Os02g0715400	29677904	29678513	+	Conserved hypothetical protein.
	Chr02	LOC_Os02g48550	Os02g0716100	29715769	29718849	-	Hypothetical conserved gene.
	Chr02	LOC_Os02g48560	Os02g0716500	29725501	29730352	-	Delta12-fatty acid desaturase
	Chr02	LOC_Os02g48570	Os02g0716800	29736312	29741711	-	TGF-beta receptor, type I/II extracellular region family protein.
	Chr02	LOC_Os02g48590	Os02g0717100	29745546	29747405	+	Esterase/lipase/thioesterase domain containing protein.
	Chr02	LOC_Os02g48600	Os02g0717200	29753204	29753612	+	predicted protein.
	Chr02	LOC_Os02g48610	Os02g0717300	29756011	29758526	+	Mitochondrial import inner membrane translocase, subunit Tim17/22 family protein.
	Chr02	LOC_Os02g48620	Os02g0717400	29763622	29774996	-	Tetratricopeptide-like helical domain containing protein.
	Chr02	LOC_Os02g48630	Os02g0717500	29783348	29786041	+	X7 (Fragment).
	Chr02	LOC_Os02g48640	Os02g0717600	29786242	29789844	-	predicted protein.
	Chr02	LOC_Os02g48650	Os02g0717700	29792890	29793556	+	Acyl-CoA N-acyltransferase domain containing protein.
	Chr02	LOC_Os02g48660	Os02g0717800	29794965	29797238	-	60S ribosomal protein l31 (Fragment).
	Chr02	LOC_Os02g48670	Os02g0717900	29799480	29800579	-	MSF1 domain containing protein.
	Chr02	LOC_Os02g48680	Os02g0718000	29800823	29801677	+	Conserved hypothetical protein.
	Chr02	LOC_Os02g48710	Os02g0718600	29813212	29813753	+	Conserved hypothetical protein.
	Chr02	LOC_Os02g48720	Os02g0718900	29821936	29825120	+	ADP,ATP carrier protein, mitochondrial precursor (ADP/ATP translocase) (Adenine nucleotide translocator) (ANT).
	Chr02	LOC_Os02g48730	Os02g0719000	29827548	29830453	+	Rho GDP-dissociation inhibitor 1 (Rho GDI-1) (AtRhoGDI1).
	Chr02	LOC_Os02g48740	Os02g0719100	29833357	29838036	+	Fimbrin/plastin-like (Fragment).
	Chr02	LOC_Os02g48770	Os02g0719600	29850372	29852422	+	SAM dependent carboxyl methyltransferase family protein.
	Chr02	LOC_Os02g48780	Os02g0719700	29853571	29854458	+	IQ calmodulin-binding region domain containing protein.
	Chr02	LOC_Os02g48790	Os02g0719800	29859237	29867367	+	AML1.
	Chr02	LOC_Os02g48810	Os02g0720000	29873280	29875295	+	Conserved hypothetical protein.
	Chr02	LOC_Os02g48820	Os02g0720100	29875600	29876705	-	Cupredoxin domain containing protein.
	Chr02	LOC_Os02g48830	Os02g0720200	29877249	29881452	+	65kD microtubule associated protein.
	Chr02	LOC_Os02g48840	Os02g0720300	29882068	29885240	+	Protein-tyrosine phosphatase, dual specificity domain containing protein.
	Chr02	LOC_Os02g48850	Os02g0720400	29886216	29888140	+	Protein of unknown function DUF506, plant domain containing protein.
	Chr02	LOC_Os02g48860	Os02g0720500	29890269	29891334	+	Peptidase A1 domain containing protein.
	Chr02	LOC_Os02g48870	Os02g0720600	29892488	29894313	-	Peptidase A1 domain containing protein.
	Chr02	LOC_Os02g48880	Os02g0720700	29899297	29904080	-	Chloride channel protein CLC-f (AtCLC-f). Splice isoform 2.
	Chr02	LOC_Os02g48900	Os02g0720900	29911311	29916314	+	Peptidase A1 domain containing protein.
	Chr02	LOC_Os02g48910	Os02g0721100	29919262	29920338	-	E2 ubiquitin-conjugating enzyme UbcH5B (Fragment).
	Chr02	LOC_Os02g48920	Os02g0721200	29922428	29923177	-	Ubiquitin-conjugating enzyme, E2 domain containing protein.
	Chr02	LOC_Os02g48964	Os02g0721600	29934664	29941648	-	WD40 subfamily protein, Salt stress
	Chr02	LOC_Os02g48980	Os02g0721700	29947243	29949558	-	Gpi-anchored protein (Fragment).
	Chr02	LOC_Os02g48990	Os02g0721800	29950718	29956811	-	Phosphatidylinositol transfer-like protein IV.
	Chr02	LOC_Os02g49030	Os02g0722001	29960114	29978603	-	Tyrosyl-tRNA synthetase.
qGCD11	Chr09	LOC_Os09g11890	Os09g0290900	6673037	6678975	+	H1005F08.16 protein.
	Chr09	LOC_Os09g12050	Os09g0292300	6803261	6806757	+	Myb/SANT-like domain domain containing protein.
	Chr09	LOC_Os09g12060	Os09g0292400	6810220	6810609	+	Conserved hypothetical protein.
	Chr09	LOC_Os09g12150	Os09g0292900	6873236	6874612	+	Galactose oxidase, central domain containing protein.
	Chr09	LOC_Os09g12230	Os09g0293400	6947883	6950902	+	Ubiquitin-conjugating enzyme (EC 6.3.2.19) (Ubiquitin carrier protein).
	Chr09	LOC_Os09g12240	Os09g0293500	6954967	6959667	-	BR receptor kinase, Brassinosteroid (BR) perception in the root
qGCD12	Chr03	LOC_Os03g40670	Os03g0603600	22616005	22619553	+	PLC-like phosphodiesterase, TIM beta/alpha-barrel domain domain containing protein.
	Chr03	LOC_Os03g40700	Os03g0603800	22628794	22630315	+	Peptidase A22A, presenilin family protein.
	Chr03	LOC_Os03g40720	Os03g0604200	22641492	22657252	-	UDP-glucose dehydrogenase.
	Chr03	LOC_Os03g40725	Os03g0604500	22659157	22664290	+	Hypothetical gene.
	Chr03	LOC_Os03g40770	Os03g0604566	22667960	22669203	+	Conserved hypothetical protein.
	Chr03	LOC_Os03g40780	Os03g0604600	22672067	22675791	-	Hypothetical conserved gene.
	Chr03	LOC_Os03g40830	Os03g0605300	22703015	22705531	+	Subtilisin-like protease (Fragment).
	Chr03	LOC_Os03g40920	Os03g0606200	22740588	22741268	+	Mitochondrial ATP synthase 6 KD subunit.
	Chr03	LOC_Os03g40930	Os03g0606100	22744360	22746914	-	predicted protein.
	Chr03	LOC_Os03g41050	Os03g0607100	22816016	22816492	-	Hypothetical conserved gene.
	Chr03	LOC_Os03g41060	Os03g0607200	22816933	22817774	-	Gibberellin regulated protein family protein.
	Chr03	LOC_Os03g41064	Os03g0607400	22822747	22826585	-	Metal transporter Nramp6.
	Chr03	LOC_Os03g41080	Os03g0607500	22830703	22832836	+	Seed maturation protein PM23 (Fragment).
	Chr03	LOC_Os03g41100	Os03g0607600	22844926	22847390	+	Cyclin-A3-1.
	Chr03	LOC_Os03g41110	Os03g0607700	22850942	22852108	-	Zinc finger, C2H2-like domain containing protein.
	Chr03	LOC_Os03g41120	Os03g0607800	22856728	22861392	-	Conserved hypothetical protein.
	Chr03	LOC_Os03g41130	Os03g0608000	22863494	22864070	-	Hypothetical protein.
	Chr03	LOC_Os03g41170	Os03g0608600	22892426	22895558	-	Peptidase, trypsin-like serine and cysteine domain containing protein.
	Chr03	LOC_Os03g41200	Os03g0608700	22911337	22918539	-	10A19I.15.
	Chr03	LOC_Os03g41229	Os03g0608800	22930319	22937157	+	PDZ/DHR/GLGF domain containing protein.
	Chr03	LOC_Os03g41280	Os03g0609000	22947541	22950581	+	Peptidase, trypsin-like serine and cysteine domain containing protein.
	Chr03	LOC_Os03g41300	Os03g0609200	22961583	22967221	+	DNA-directed RNA polymerase III subunit 22.9 kDa polypeptide.
	Chr03	LOC_Os03g41330	Os03g0609500	22976955	22979863	-	LATERAL ORGAN BOUNDARIES DOMAIN (LBD) protein, Transcriptional activator, Regulation of heading date and yield
	Chr03	LOC_Os03g41350	Os03g0609800	22990172	22996441	-	BTB domain containing protein.
qGCD13	Chr04	LOC_Os04g33740	Os04g0413500	20422171	20426921	+	Cell-wall invertase, Carbon partitioning during early grain filling
	Chr04	LOC_Os04g33760	Os04g0413900	20443290	20444608	+	Protein of unknown function DUF584 family protein.
	Chr04	LOC_Os04g33770	Os04g0414000	20446867	20451616	+	OSIGBa0134P10.12 protein.
	Chr04	LOC_Os04g33780	Os04g0414100	20457962	20462938	+	Ovarian tumour, otubain domain containing protein.
	Chr04	LOC_Os04g33810	Os04g0414300	20484148	20485191	+	H0622F05.1 protein.
	Chr04	LOC_Os04g33810	Os04g0414400	20485333	20485689	+	Non-protein coding transcript.
	Chr04	LOC_Os04g33820	Os04g0414500	20485797	20487086	-	H0622F05.2 protein.
	Chr04	LOC_Os04g33830	Os04g0414700	20496054	20497009	+	Photosystem I PsaO domain containing protein.
	Chr04	LOC_Os04g33840	Os04g0414800	20499421	20501058	+	Pentatricopeptide repeat domain containing protein.
	Chr04	LOC_Os04g33860	Os04g0415000	20508625	20509566	+	H0622F05.5 protein.
	Chr04	LOC_Os04g33870	Os04g0415100	20519136	20520509	+	Protein of unknown function DUF623, plant domain containing protein.
	Chr04	LOC_Os04g33880	Os04g0415200	20526110	20528248	+	TB2/DP1 and HVA22 related protein family protein.
	Chr04	LOC_Os04g33885	Os04g0415401	20528785	20530318	-	Conserved hypothetical protein.
	Chr04	LOC_Os04g33900	Os04g0415600	20533890	20534645	+	H0622F05.9 protein.
	Chr04	LOC_Os04g33920	Os04g0415800	20543471	20543934	+	OSIGBa0092M08.2 protein.
	Chr04	LOC_Os04g33930	Os04g0415900	20547192	20548369	+	OSIGBa0092M08.3 protein.
	Chr04	LOC_Os04g33940	Os04g0416000	20548896	20550959	+	Protein of unknown function DUF1279 domain containing protein.
	Chr04	LOC_Os04g33950	Os04g0416100	20549988	20555142	-	Transcription factor E2F1 (E2F-1) (Fragment).
	Chr04	LOC_Os04g33970	Os04g0416400	20559959	20564905	+	OSIGBa0092M08.6 protein.
	Chr04	LOC_Os04g33980	Os04g0416500	20568655	20571227	+	Immunoglobulin/major histocompatibility complex, conserved site domain containing protein.
	Chr04	LOC_Os04g33990	Os04g0416700	20579386	20580531	-	Harpin-induced 1 domain containing protein.
	Chr04	LOC_Os04g34000	Os04g0416900	20590633	20591148	+	OSIGBa0092M08.9 protein.
	Chr04	LOC_Os04g34010	Os04g0417000	20592809	20596141	-	Aluminum-activated malate transporter.
	Chr04	LOC_Os04g34050	Os04g0417600	20624277	20626071	+	OSIGBa0092M08.12 protein.
	Chr04	LOC_Os04g34080	Os04g0417800	20640443	20645375	-	WD40 repeat-like domain containing protein.
	Chr04	LOC_Os04g34100	Os04g0418000	20653716	20657117	+	Conserved hypothetical protein.
	Chr04	LOC_Os04g34130	Os04g0418300	20688214	20691055	-	Conserved hypothetical protein.
	Chr04	LOC_Os04g34140	Os04g0418500	20690867	20692518	+	photoperiod responsive protein.
	Chr04	LOC_Os04g34150	Os04g0418600	20698942	20699295	+	Conserved hypothetical protein.
	Chr04	LOC_Os04g34170	Os04g0418800	20708033	20709822	+	Hydroxyproline-rich glycoprotein.
	Chr04	LOC_Os04g34200	Os04g0419200	20724667	20726477	+	Hypothetical conserved gene.
	Chr04	LOC_Os04g34220	Os04g0419400	20728134	20728840	-	Conserved hypothetical protein.
	Chr04	LOC_Os04g34230	Os04g0419550	20734444	20735342	+	Zinc finger, RING-type domain containing protein.
	Chr04	LOC_Os04g34240	Os04g0419600	20738833	20740297	+	Histone H3.
	Chr04	LOC_Os04g34250	Os04g0419700	20742118	20744600	+	H0525E10.7 protein.
	Chr04	LOC_Os04g34270	Os04g0419900	20758076	20760630	+	H0525E10.7 protein.
	Chr04	LOC_Os04g34290	Os04g0420033	20768925	20771468	+	H0525E10.1 protein.
	Chr04	LOC_Os04g34300	Os04g0420300	20779171	20781691	+	H0525E10.1 protein.
	Chr04	LOC_Os04g34330	Os04g0420600	20790084	20792816	+	H0525E10.2 protein.
	Chr04	LOC_Os04g34370	Os04g0420900	20817908	20819301	+	H0525E10.7 protein.
qGCD14	Chr06	LOC_Os06g40550	Os06g0607700	24175745	24181930	+	ATP-binding cassette (ABC) transporter, Post-meiotic anther and pollen development
	Chr06	LOC_Os06g40560	Os06g0607800	24182542	24186597	+	26S proteasome regulatory complex subunit p42D.
	Chr06	LOC_Os06g40570	Os06g0607900	24189866	24192933	+	GRAM domain containing protein.
	Chr06	LOC_Os06g40580	Os06g0608000	24194693	24195716	+	PGPS/D10.
	Chr06	LOC_Os06g40590	Os06g0608100	24198474	24206035	-	Hypothetical conserved gene.
	Chr06	LOC_Os06g40600	Os06g0608300	24206659	24212569	-	Small nuclear ribonucleoprotein component.
	Chr06	LOC_Os06g40609	Os06g0608401	24215336	24217150	+	MADS-box transcription factor 30.
	Chr06	LOC_Os06g40620	Os06g0608500	24218379	24223089	+	Snf7 family protein.
	Chr06	LOC_Os06g40630	Os06g0608600	24223783	24226794	+	SFT2-like family protein.
	Chr06	LOC_Os06g40640	Os06g0608700	24227264	24229207	+	Fructose-bisphosphate aldolase, cytoplasmic isozyme (EC 4.1.2.13).
	Chr06	LOC_Os06g40650	Os06g0608800	24229386	24234690	-	Zinc finger, RING/FYVE/PHD-type domain containing protein.
	Chr06	LOC_Os06g40700	Os06g0609400	24263271	24264003	+	Peptidase S8, subtilisin-related domain containing protein.
	Chr06	LOC_Os06g40704	Os06g0609450	24267042	24267979	+	ZAC.
	Chr06	LOC_Os06g40710	Os06g0609500	24268909	24273342	+	Homeodomain-like containing protein.
	Chr06	LOC_Os06g40730	Os06g0609700	24277407	24282486	-	Esterase/lipase/thioesterase domain containing protein.
	Chr06	LOC_Os06g40740	Os06g0609800	24288211	24292710	+	Conserved hypothetical protein.
	Chr06	LOC_Os06g40750	Os06g0609900	24293278	24295700	+	Conserved hypothetical protein.
	Chr06	LOC_Os06g40760	Os06g0610000	24296662	24297321	+	Conserved hypothetical protein.
	Chr06	LOC_Os06g40770	Os06g0610100	24297470	24299754	-	Hypothetical conserved gene.
	Chr06	LOC_Os06g40780	Os06g0610300	24312470	24313095	+	Conserved hypothetical protein.
	Chr06	LOC_Os06g40780	Os06g0610350	24313523	24316697	+	GRAS family nuclear protein, Control of tillering
	Chr06	LOC_Os06g40784	Os06g0610400	24331142	24331627	+	Conserved hypothetical protein.
	Chr06	LOC_Os06g40790	Os06g0610500	24332015	24336928	-	Mlo family protein.
	Chr06	LOC_Os06g40809	Os06g0610600	24343911	24344456	+	Conserved hypothetical protein.
	Chr06	LOC_Os06g40818	Os06g0610800	24348670	24353951	+	Peptidase A1 domain containing protein.
	Chr06	LOC_Os06g40840	Os06g0611000	24359242	24363675	+	65kD microtubule associated protein.
	Chr06	LOC_Os06g40850	Os06g0611050	24360470	24363370	-	Non-protein coding transcript.
	Chr06	LOC_Os06g40850	Os06g0611100	24364001	24364844	-	IQ calmodulin-binding motif family protein.
	Chr06	LOC_Os06g40850	Os06g0611150	24365251	24366236	-	Hypothetical conserved gene.
	Chr06	LOC_Os06g40860	Os06g0611200	24370571	24372998	-	Pentatricopeptide repeat domain containing protein.
	Chr06	LOC_Os06g40870	Os06g0611300	24373215	24373855	-	Conserved hypothetical protein.
	Chr06	LOC_Os06g40880	Os06g0611400	24379827	24382168	+	Pectin lyase fold/virulence factor domain containing protein.
	Chr06	LOC_Os06g40890	Os06g0611500	24384025	24386064	+	Polygalacturonase (Fragment).
	Chr06	LOC_Os06g40910	Os06g0611600	24388239	24389073	+	CDA1.
	Chr06	LOC_Os06g40920	Os06g0611700	24390137	24393848	-	Nucleosome assembly protein 1-like protein 3.
	Chr06	LOC_Os06g40940	Os06g0611900	24399546	24404035	-	Glycine decarboxylase P subunit.
	Chr06	LOC_Os06g40950	Os06g0612200	24425808	24426989	+	RNA polymerase Rpb1, domain 5 containing protein.
	Chr06	LOC_Os06g40960	Os06g0612300	24453131	24456495	+	T6J4.5 protein (WIP6 protein).
	Chr06	LOC_Os06g40990	Os06g0612550	24482288	24482629	-	Hypothetical protein.
	Chr06	LOC_Os06g41010	Os06g0612800	24491993	24493907	+	PVPR3 protein.
	Chr06	LOC_Os06g41020	Os06g0612900	24494908	24500991	-	predicted protein.
	Chr06	LOC_Os06g41030	Os06g0613000	24502484	24504664	-	Hypothetical conserved gene.
	Chr06	LOC_Os06g41050	Os06g0613400	24516542	24519256	+	COM1/SAE2 homolog, Homologous chromosome synapsis and recombination in meiosis
	Chr06	LOC_Os06g41060	Os06g0613500	24522241	24527832	-	Transcription factor (Fragment).
	Chr06	LOC_Os06g41070	Os06g0613600	24531826	24533798	-	Cytochrome P450 family protein.
	Chr06	LOC_Os06g41090	Os06g0614000	24555313	24557973	-	A member of the family of multiple C2 domain and transmembrane region proteins (MCTPs), Mediation of flowering time, Regulation of florigen transport
	Chr06	LOC_Os06g41100	Os06g0614100	24561305	24568614	-	bZIP transcription factor, bZIP-1 domain containing protein.
	Chr06	LOC_Os06g41110	Os06g0614300	24574396	24582084	+	C-CAP/cofactor C-like domain domain containing protein.
	Chr06	LOC_Os06g41120	Os06g0614400	24586215	24586799	+	Conserved hypothetical protein.
	Chr06	LOC_Os06g41240	Os06g0616400	24680314	24681229	-	Chaperonin Cpn60, conserved site domain containing protein.
	Chr06	LOC_Os06g41290	Os06g0616900	24706807	24707541	+	Hypothetical protein.
	Chr06	LOC_Os06g41360	Os06g0617800	24789476	24793565	-	Ribose-phosphate pyrophosphokinase 2 (EC 2.7.6.1) (Phosphoribosyl pyrophosphate synthetase 2). Splice isoform 1.
	Chr06	LOC_Os06g41380	Os06g0618000	24805546	24808589	+	Nse4 domain containing protein.
	Chr06	LOC_Os06g41384	Os06g0618100	24808827	24811960	-	K Homology, type 1, subgroup domain containing protein.
	Chr06	LOC_Os06g41390	Os06g0618150	24814384	24817639	-	Protein N-terminal asparagine amidohydrolase.
	Chr06	LOC_Os06g41410	Os06g0618300	24820012	24829958	+	Conserved hypothetical protein.
	Chr06	LOC_Os06g41440	Os06g0618600	24833887	24839894	+	Rgp1 domain containing protein.
	Chr06	LOC_Os06g41450	Os06g0618700	24843829	24844743	-	VQ domain containing protein.
qGCD15	Chr07	LOC_Os07g22220	Os07g0405100	12424105	12440476	+	F-box-like/WD-repeat protein ebi.
	Chr07	LOC_Os07g22224	Os07g0405700	12445633	12449912	+	Conserved hypothetical protein.
	Chr07	LOC_Os07g22350	Os07g0406300	12545888	12550057	-	Glucose-6-phosphate 1-dehydrogenase.
	Chr07	LOC_Os07g22390	Os07g0406600	12565857	12570189	+	DDHD domain containing protein.
	Chr07	LOC_Os07g22400	Os07g0406800	12574580	12579665	-	DNA primase, large subunit, eukaryotic domain containing protein.
	Chr07	LOC_Os07g22450	Os07g0407300	12622645	12623291	-	nascent polypeptide-associated complex alpha subunit-like protein.
	Chr07	LOC_Os07g22494	Os07g0407700	12652916	12656448	-	Hypothetical conserved gene.
	Chr07	LOC_Os07g22510	Os07g0407900	12665274	12666368	+	Protein of unknown function DUF679 family protein.
	Chr07	LOC_Os07g22534	Os07g0408100	12676151	12684320	-	WD40 repeat-like domain containing protein.
	Chr07	LOC_Os07g22570	Os07g0408400	12698823	12700637	-	Conserved hypothetical protein.
	Chr07	LOC_Os07g22580	Os07g0408500	12705367	12708020	-	Rac GTPase activating protein 3 (Fragment).
qGCD16	Chr02	LOC_Os02g46650	Os02g0693400	28472566	28478250	+	Peptidase C19, ubiquitin carboxyl-terminal hydrolase 2 family protein.
	Chr02	LOC_Os02g46660	Os02g0693500	28478690	28481323	-	OSIGBa0142I02-OSIGBa0101B20.17 protein.
	Chr02	LOC_Os02g46680	Os02g0693700	28487586	28498618	-	Hypothetical conserved gene.
	Chr02	LOC_Os02g46690	Os02g0694100	28512035	28514171	-	Cyclin-like F-box domain containing protein.
	Chr02	LOC_Os02g46700	Os02g0694201	28517115	28520319	-	Acyl-CoA N-acyltransferase domain containing protein.
	Chr02	LOC_Os02g46710	Os02g0694300	28523501	28530172	+	Conserved hypothetical protein.
	Chr02	LOC_Os02g46720	Os02g0694400	28532904	28536954	+	Conserved hypothetical protein.
	Chr02	LOC_Os02g46730	Os02g0694600	28538659	28543167	+	Hypothetical conserved gene.
	Chr02	LOC_Os02g46740	Os02g0694700	28545174	28548337	+	Zinc finger, RING-type domain containing protein.
	Chr02	LOC_Os02g46750	Os02g0694800	28548351	28551798	-	ATP binding / protein kinase.
	Chr02	LOC_Os02g46760	Os02g0694900	28552733	28557616	+	Protein kinase, catalytic domain domain containing protein.
	Chr02	LOC_Os02g46770	Os02g0695050	28555557	28556687	+	Leucine-rich repeat domain containing protein.
	Chr02	LOC_Os02g46780	Os02g0695200	28558264	28560020	-	P-type R2R3 Myb protein (Fragment).
	Chr02	LOC_Os02g46830	Os02g0695600	28578290	28579120	+	Conserved hypothetical protein.
	Chr02	LOC_Os02g46839	Os02g0695700	28581566	28582136	+	Conserved hypothetical protein.
	Chr02	LOC_Os02g46850	Os02g0695800	28582125	28584180	-	oligopeptide transporter 4.
	Chr02	LOC_Os02g46860	Os02g0695900	28586946	28587965	-	oligopeptide transporter 4.
	Chr02	LOC_Os02g46910	Os02g0696500	28622391	28624619	+	Concanavalin A-like lectin/glucanase domain containing protein.
	Chr02	LOC_Os02g46930	Os02g0696700	28643011	28645617	+	Transcription factor jumonji/aspartyl beta-hydroxylase domain containing protein.
	Chr02	LOC_Os02g46940	Os02g0696900	28653055	28657883	+	Myb-like DNA-binding domain, SHAQKYF class domain containing protein.
	Chr02	LOC_Os02g46956	Os02g0697200	28669046	28672304	+	Conserved hypothetical protein.
	Chr02	LOC_Os02g46962	Os02g0697300	28673054	28676757	+	ENTH/VHS domain containing protein.
	Chr02	LOC_Os02g46970	Os02g0697400	28677205	28680864	-	4-coumarate:coenzyme A ligase, Flavonoid biosynthesis
	Chr02	LOC_Os02g46980	Os02g0697500	28681631	28683888	-	Selenium-binding protein-like.
	Chr02	LOC_Os02g46990	Os02g0697600	28689500	28694158	+	ATPase, AAA-type, core domain containing protein.
	Chr02	LOC_Os02g47000	Os02g0697700	28694770	28696426	-	Conserved hypothetical protein.
	Chr02	LOC_Os02g47010	Os02g0697800	28696678	28700365	+	Secretory carrier-associated membrane protein 5.
	Chr02	LOC_Os02g47020	Os02g0698000	28701864	28704269	+	Phosphoribulokinase, chloroplast precursor (EC 2.7.1.19) (Phosphopentokinase) (PRKase) (PRK).
	Chr02	LOC_Os02g47030	Os02g0698100	28704731	28706214	-	Galactose oxidase, central domain containing protein.
	Chr02	LOC_Os02g47060	Os02g0698800	28726783	28730931	+	WRKY transcription factor 66.
	Chr02	LOC_Os02g47090	Os02g0699000	28749597	28752795	+	Tonoplast localized low-affinity nitrate transporter, Nitrate accumulation and homeostasis
	Chr02	LOC_Os02g47110	Os02g0699300	28755172	28758544	+	ADP-ribosylation factor-like protein.
	Chr02	LOC_Os02g47120	Os02g0699400	28763385	28767194	+	RelA/SpoT protein domain containing protein.
	Chr02	LOC_Os02g47130	Os02g0699433	28768752	28769773	+	Hypothetical conserved gene.
	Chr02	LOC_Os02g47130	Os02g0699466	28770828	28771373	+	Conserved hypothetical protein.
	Chr02	LOC_Os02g47130	Os02g0699500	28771385	28772070	+	Conserved hypothetical protein.
	Chr02	LOC_Os02g47140	Os02g0699600	28772935	28774108	+	60S ribosomal protein L12.
	Chr02	LOC_Os02g47150	Os02g0699700	28779974	28784586	-	DNA topoisomerase II.
	Chr02	LOC_Os02g47160	Os02g0699824	28791379	28792577	+	Conserved hypothetical protein.
	Chr02	LOC_Os02g47160	Os02g0699900	28794171	28795262	+	Bromodomain transcription factor containing protein.
	Chr02	LOC_Os02g47170	Os02g0700000	28795583	28800683	-	EF-HAND 1 domain containing protein.
	Chr02	LOC_Os02g47180	Os02g0700100	28802911	28805716	+	WD-repeat protein.
	Chr02	LOC_Os02g47190	Os02g0700300	28808920	28811960	+	Phosphate starvation response regulator-like protein.
	Chr02	LOC_Os02g47200	Os02g0700400	28812685	28814078	-	Homodimeric diiron-carboxylate protein, Cyanide-resistant respiration in mitochondria, Reactive oxygen species (ROS) scavenging
	Chr02	LOC_Os02g47210	Os02g0700500	28815466	28818691	-	Polyamine uptake transporter, High-affinity spermidine transporter, Import of spermidine transported via phloem, Polyamine uptake
	Chr02	LOC_Os02g47220	Os02g0700600	28820864	28826606	+	GAMYB-binding protein.
	Chr02	LOC_Os02g47230	Os02g0700700	28826739	28833632	-	Disease resistance/zinc finger/chromosome condensation-like region domain containing protein.
	Chr02	LOC_Os02g47280	Os02g0701300	28863274	28866997	-	Growth-regulating factor, Regulation of grain shape and panicle length, Negative regulation of seed shattering
qGCD17	Chr03	LOC_Os03g60090	Os03g0815200	34167824	34173328	-	Methylenetetrahydrofolate reductase (EC 1.5.1.20).
	Chr03	LOC_Os03g60100	Os03g0815400	34174779	34176667	+	Ribosomal protein L17-like protein.
	Chr03	LOC_Os03g60110	Os03g0815700	34186437	34190737	+	K Homology domain containing protein, Nuclear RNA/DNA binding protein of the STAR (Signal Transduction and Activation of RNA) family, Flowering time control
	Chr03	LOC_Os03g60120	Os03g0815800	34192581	34193650	-	Ethylene-responsive transcription factor 5 (Ethylene-responsive element binding factor 5) (EREBP-5) (AtERF5).
	Chr03	LOC_Os03g60130	Os03g0815900	34195226	34197990	-	DNA-directed RNA polymerase.
	Chr03	LOC_Os03g60140	Os03g0816000	34198879	34201889	-	Hypothetical conserved gene.
	Chr03	LOC_Os03g60150	Os03g0816100	34202464	34206271	-	Protein kinase.
	Chr03	LOC_Os03g60170	Os03g0816300	34219947	34222683	-	Conserved hypothetical protein.
	Chr03	LOC_Os03g60190	Os03g0816500	34234446	34238406	+	Hypothetical conserved gene.
	Chr03	LOC_Os03g60200	Os03g0816600	34238474	34241383	+	pentatricopeptide repeat-containing protein.
	Chr03	LOC_Os03g60210	Os03g0816700	34242164	34243419	-	Tubby, C-terminal domain containing protein.
	Chr03	LOC_Os03g60220	Os03g0816800	34245096	34246212	-	Protein of unknown function DUF567 family protein.
	Chr03	LOC_Os03g60240	Os03g0816900	34257858	34263571	+	Conserved hypothetical protein.
	Chr03	LOC_Os03g60240	Os03g0817000	34264973	34266862	+	Actin-binding WH2 domain containing protein.
	Chr03	LOC_Os03g60250	Os03g0817100	34267483	34268711	-	Uncharacterised protein family UPF0497, trans-membrane plant domain containing protein.
	Chr03	LOC_Os03g60260	Os03g0817200	34271361	34273067	+	Amino acid transporter, transmembrane domain containing protein.
	Chr03	LOC_Os03g60300	Os03g0817500	34289859	34292782	-	Protein of unknown function DUF231, plant domain containing protein.
	Chr03	LOC_Os03g60340	Os03g0817800	34311343	34314797	-	Protein of unknown function DUF231 domain containing protein.
	Chr03	LOC_Os03g60350	Os03g0817900	34320518	34325381	-	Protein of unknown function DUF231, plant domain containing protein.
	Chr03	LOC_Os03g60360	Os03g0818000	34327189	34331866	+	myosin-like protein.
	Chr03	LOC_Os03g60370	Os03g0818100	34334756	34340124	+	Histidine acid phosphatase family protein.
	Chr03	LOC_Os03g60380	Os03g0818200	34340287	34343211	+	NAD(P)-binding domain containing protein.
	Chr03	LOC_Os03g60390	Os03g0818250	34342456	34343021	-	Non-protein coding transcript.
	Chr03	LOC_Os03g60390	Os03g0818300	34343147	34346735	-	Zinc finger, RING/FYVE/PHD-type domain containing protein.
	Chr03	LOC_Os03g60400	Os03g0818400	34347178	34349415	-	40S ribosomal protein S23 (S12).
	Chr03	LOC_Os03g60430	Os03g0818800	34358193	34362334	+	AP2 domain containing transcription factor, Control of inflorescence architecture, Floral meristem establishment
	Chr03	LOC_Os03g60460	Os03g0819100	34378157	34382354	+	Peptidase M1, membrane alanine aminopeptidase family protein.
	Chr03	LOC_Os03g60470	Os03g0819300	34382759	34384359	+	Annexin A7 (Annexin VII) (Synexin) (Fragment).
	Chr03	LOC_Os03g60480	Os03g0819400	34386215	34388174	-	Heavy metal transport/detoxification protein domain containing protein.
	Chr03	LOC_Os03g60509	Os03g0819600	34394508	34395638	-	Chalcone isomerase (EC 5.5.1.6).
	Chr03	LOC_Os03g60520	Os03g0819700	34396969	34400184	-	Conserved hypothetical protein.
	Chr03	LOC_Os03g60530	Os03g0819900	34407093	34410374	+	RAB8C.
	Chr03	LOC_Os03g60550	Os03g0820100	34412840	34419139	+	Auxin-resistance protein AXR1.
	Chr03	LOC_Os03g60560	Os03g0820300	34424180	34425030	+	TFIIIA-type zinc finger protein, Transcription activator, Abiotic stress tolerance
	Chr03	LOC_Os03g60570	Os03g0820400	34427704	34428391	+	ZPT2-13.
	Chr03	LOC_Os03g60580	Os03g0820500	34430457	34431364	+	Actin depolymerizing factor, Actin-binding protein, Abiotic stress response
	Chr03	LOC_Os03g60600	Os03g0820700	34435014	34438452	-	Zinc finger, CCHC-type domain containing protein.
	Chr03	LOC_Os03g60610	Os03g0820900	34439354	34444387	-	Cellular retinaldehyde-binding/triple function, C-terminal domain containing protein.
	Chr03	LOC_Os03g60620	Os03g0821100	34446327	34450665	+	Non-cell-autonomous heat shock cognate protein 70.
	Chr03	LOC_Os03g60630	Os03g0821200	34454495	34456741	+	Zn finger protein (Fragment).
	Chr03	LOC_Os03g60639	Os03g0821250	34464252	34465038	+	Conserved hypothetical protein.
	Chr03	LOC_Os03g60650	Os03g0821300	34474716	34478370	-	TA11 protein (Fragment).
	Chr03	LOC_Os03g60690	Os03g0821700	34493749	34496857	-	Pentatricopeptide repeat domain containing protein.
	Chr03	LOC_Os03g60700	Os03g0821800	34498278	34501291	-	Glycosyl transferase, family 2 domain containing protein.
	Chr03	LOC_Os03g60710	Os03g0821900	34502981	34507740	+	Protein kinase APK1A, chloroplast precursor (EC 2.7.1.-).
	Chr03	LOC_Os03g60720	Os03g0822000	34508596	34511279	-	Alpha-expansin OsEXPA7.
	Chr03	LOC_Os03g60730	Os03g0822100	34521748	34525937	+	Transposase (Fragment).
	Chr03	LOC_Os03g60740	Os03g0822200	34526502	34529096	-	NAD(P)-binding domain containing protein.
	Chr03	LOC_Os03g60750	Os03g0822300	34529205	34531401	+	Ribosomal RNA methyltransferase J domain containing protein.
	Chr03	LOC_Os03g60760	Os03g0822400	34533182	34533828	+	Conserved hypothetical protein.
	Chr03	LOC_Os03g60780	Os03g0822700	34536280	34539296	+	Armadillo-like helical domain containing protein.
	Chr03	LOC_Os03g60790	Os03g0822800	34539517	34540987	+	Chaperone protein dnaJ 1.
	Chr03	LOC_Os03g60800	Os03g0822900	34541557	34545309	+	Protein of unknown function DUF659 domain containing protein.
	Chr03	LOC_Os03g60810	Os03g0823000	34545492	34547856	-	Resistance protein candidate (Fragment).
	Chr03	LOC_Os03g60820	Os03g0823100	34554649	34556794	-	Major facilitator superfamily protein.
	Chr03	LOC_Os03g60820	Os03g0823200	34556968	34559878	-	predicted protein.
	Chr03	LOC_Os03g60820	Os03g0823301	34560598	34560851	-	Hypothetical conserved gene.
	Chr03	LOC_Os03g60840	Os03g0823400	34567109	34568087	-	Bowman-Birk type trypsin inhibitor (WTI).
qGPB1	Chr01	LOC_Os01g34970	Os01g0533900	19352055	19358060	+	Multidrug resistance protein 1 homolog.
	Chr01	LOC_Os01g35030	Os01g0534700	19381153	19387198	+	ABC transporter, transmembrane domain domain containing protein.
	Chr01	LOC_Os01g35040	Os01g0534800	19389831	19392818	+	PRLI-interacting factor K (Fragment).
	Chr01	LOC_Os01g35050	Os01g0534900	19394542	19405480	-	Hv711N16.16 (Fragment).
	Chr01	LOC_Os01g35100	Os01g0535100	19434294	19435079	-	Zinc finger, RING-type domain containing protein.
	Chr01	LOC_Os01g35120	Os01g0535300	19437901	19438842	-	Zinc finger, RING-type domain containing protein.
	Chr01	LOC_Os01g35160	Os01g0535400	19454154	19458225	-	Protein kinase, catalytic domain domain containing protein.
	Chr01	LOC_Os01g35170	Os01g0535900	19466307	19468872	+	methyltransferase.
	Chr01	LOC_Os01g35184	Os01g0536000	19469262	19477590	-	CBL-interacting serine/threonine-protein kinase 24 (EC 2.7.1.37) (SNF1-related kinase 3.11) (SALT OVERLY SENSITIVE 2 protein).
	Chr01	LOC_Os01g35230	Os01g0536400	19505311	19508410	-	Isopenicillin N synthase family protein.
	Chr01	LOC_Os01g35254	Os01g0536501	19516756	19518873	-	Disease resistance protein domain containing protein.
	Chr01	LOC_Os01g35300	Os01g0536950	19539370	19540140	-	Rust resistance protein rp3-1.
	Chr01	LOC_Os01g35330	Os01g0537250	19549155	19550345	-	Protein of unknown function DUF3778 domain containing protein.
	Chr01	LOC_Os01g35580	Os01g0538000	19681825	19686308	+	Conserved hypothetical protein.
qGPB2	Chr02	LOC_Os02g33380	Os02g0537000	19834281	19835082	+	Pectinesterase inhibitor domain containing protein.
	Chr02	LOC_Os02g33390	Os02g0537100	19838258	19838827	+	Pectinesterase inhibitor domain containing protein.
	Chr02	LOC_Os02g33400	Os02g0537200	19842195	19845119	-	Cyclin-like F-box domain containing protein.
	Chr02	LOC_Os02g33420	Os02g0537400	19861224	19864508	+	Heat shock protein.
	Chr02	LOC_Os02g33430	Os02g0537500	19868200	19873307	-	E2F transcription factor
	Chr02	LOC_Os02g33450	Os02g0537700	19882081	19885745	+	2-Cys peroxiredoxin (EC 1.11.1.15), Stomatal closure, Potassium deficiency tolerance
	Chr02	LOC_Os02g33460	Os02g0537800	19897130	19898864	+	Hypothetical conserved gene.
	Chr02	LOC_Os02g33490	Os02g0537900	19912543	19921107	-	Vacuolar-type H+-translocating inorganic pyrophosphatase (EC 3.6.1.1).
	Chr02	LOC_Os02g33500	Os02g0538000	19924420	19928340	-	Threonyl-tRNA synthetase, Chloroplast biogenesis and chloroplast ribosomal system construction
	Chr02	LOC_Os02g33540	Os02g0538400	19942510	19950421	+	Armadillo-like helical domain containing protein.
	Chr02	LOC_Os02g33550	Os02g0538700	19954579	19955654	-	Harpin-induced 1 domain containing protein.
	Chr02	LOC_Os02g33560	Os02g0538900	19962640	19967923	-	Basic-leucine zipper (bZIP) transcription factor domain containing protein.
	Chr02	LOC_Os02g33580	Os02g0539100	19973187	19977396	+	Digalactosyldiacylglycerol synthase 1.
	Chr02	LOC_Os02g33590	Os02g0539200	19981534	19983176	-	Zinc finger, RING/FYVE/PHD-type domain containing protein.
	Chr02	LOC_Os02g33600	Os02g0539500	20000799	20002297	+	VQ domain containing protein.
	Chr02	LOC_Os02g33610	Os02g0539600	20011829	20013851	+	SANT domain, DNA binding domain containing protein.
	Chr02	LOC_Os02g33630	Os02g0539900	20026633	20030067	-	WD40 repeat domain containing protein.
	Chr02	LOC_Os02g33640	Os02g0540000	20034215	20036481	+	Zinc finger, C3HC4 type family protein, expressed.
	Chr02	LOC_Os02g33670	Os02g0540400	20056435	20057359	-	Yarrowia lipolytica chromosome C of strain CLIB99 of Yarrowia lipolytica.
	Chr02	LOC_Os02g33680	Os02g0540700	20082159	20083676	+	Arm repeat-containing protein.
	Chr02	LOC_Os02g33700	Os02g0541000	20102615	20103218	+	Conserved hypothetical protein.
	Chr02	LOC_Os02g33710	Os02g0541300	20109037	20109343	+	Hypothetical conserved gene.
	Chr02	LOC_Os02g33710	Os02g0541325	20109369	20112225	+	Serine decarboxylase.
	Chr02	LOC_Os02g33720	Os02g0541500	20118183	20118829	+	predicted protein.
	Chr02	LOC_Os02g33730	Os02g0541700	20125036	20127726	-	Ubiquinol-cytochrome c reductase complex 7.8 kDa protein (EC 1.10.2.2) (Mitochondrial hinge protein) (CR7).
	Chr02	LOC_Os02g33740	Os02g0541900	20131802	20132893	+	Conserved hypothetical protein.
	Chr02	LOC_Os02g33750	Os02g0542200	20135513	20140725	-	H0525E10.9 protein.
	Chr02	LOC_Os02g33770	Os02g0542400	20147866	20150003	+	Conserved hypothetical protein.
	Chr02	LOC_Os02g33780	Os02g0542500	20152453	20154121	+	NF-180.
	Chr02	LOC_Os02g33820	Os02g0543000	20165666	20166649	-	Abscisic stress ripening protein 1.
	Chr02	LOC_Os02g33830	Os02g0543100	20169587	20172428	-	predicted protein.
	Chr02	LOC_Os02g33840	Os02g0543200	20174815	20176600	+	Cyclin-like F-box domain containing protein.
	Chr02	LOC_Os02g33850	Os02g0543300	20178901	20182030	-	Protein synthesis factor, GTP-binding domain containing protein.
	Chr02	LOC_Os02g33860	Os02g0543400	20182213	20186136	+	WD40 repeat-like domain containing protein.
qGPB3	Chr05	LOC_Os05g48120	Os05g0554800	27584773	27588204	-	Conserved hypothetical protein.
	Chr05	LOC_Os05g48140	Os05g0555000	27594325	27598783	-	Conserved hypothetical protein.
	Chr05	LOC_Os05g48150	Os05g0555100	27602413	27605407	+	Protein phosphatase 2A B'kappa subunit.
	Chr05	LOC_Os05g48160	Os05g0555300	27605989	27607548	-	electron carrier/ electron transporter/ iron ion binding protein.
	Chr05	LOC_Os05g48180	Os05g0555450	27613971	27614479	-	Hypothetical gene.
	Chr05	LOC_Os05g48200	Os05g0555600	27631211	27636450	+	Glutamate synthase [NADH], amyloplastic.
	Chr05	LOC_Os05g48210	Os05g0555700	27638094	27638894	+	Conserved hypothetical protein.
	Chr05	LOC_Os05g48220	Os05g0555800	27640763	27641333	+	60S ribosomal protein L35a-3.
	Chr05	LOC_Os05g48220	Os05g0555900	27642436	27642713	+	Non-protein coding transcript.
	Chr05	LOC_Os05g48230	Os05g0556000	27643114	27647653	+	Oxoglutarate/iron-dependent oxygenase domain containing protein.
	Chr05	LOC_Os05g48240	Os05g0556100	27648092	27653659	-	SDL5A.
	Chr05	LOC_Os05g48260	Os05g0556300	27660691	27664963	+	Uncharacterised protein family UPF0089 domain containing protein.
	Chr05	LOC_Os05g48270	Os05g0556400	27666328	27669347	+	DOMON related domain containing protein.
	Chr05	LOC_Os05g48280	Os05g0556600	27677234	27679855	+	Hypothetical conserved gene.
	Chr05	LOC_Os05g48290	Os05g0556700	27686725	27688323	+	Cct2-prov protein.
	Chr05	LOC_Os05g48300	Os05g0556800	27690004	27691439	-	Triose-phosphate Transporter family domain containing protein.
	Chr05	LOC_Os05g48310	Os05g0556900	27695307	27697298	+	Ribosomal protein L35Ae family protein.
	Chr05	LOC_Os05g48320	Os05g0557000	27699751	27701793	+	60S ribosomal protein L37a.
	Chr05	LOC_Os05g48330	Os05g0557100	27702122	27705541	-	Peptidase A1 domain containing protein.
	Chr05	LOC_Os05g48340	Os05g0557200	27712396	27717699	+	Armadillo-type fold domain containing protein.
	Chr05	LOC_Os05g48360	Os05g0557400	27723402	27727472	-	Membrane attack complex component/perforin/complement C9 family protein.
	Chr05	LOC_Os05g48370	Os05g0557500	27729604	27731098	-	Protein of unknown function DUF2921 domain containing protein.
	Chr05	LOC_Os05g48380	Os05g0557600	27733895	27738318	-	Ubiquitin-conjugating enzyme/RWD-like domain containing protein.
	Chr05	LOC_Os05g48390	Os05g0557700	27740218	27747783	-	Ubiquitin-conjugating E2 enzyme, Phosphate homeostasis, Negative regulator of the inorganic phosphate (Pi)-starvation response-signaling pathway
	Chr05	LOC_Os05g48410	Os05g0557800	27756768	27759127	-	50S ribosomal protein L21.
	Chr05	LOC_Os05g48416	Os05g0557900	27759551	27763406	-	Esterase/lipase/thioesterase domain containing protein.
	Chr05	LOC_Os05g48422	Os05g0558000	27764857	27766656	-	Ribosomal protein L1 family protein.
	Chr05	LOC_Os05g48450	Os05g0558400	27778798	27784774	+	Branched-chain-amino-acid aminotransferase 3, chloroplast precursor (EC 2.6.1.42) (Atbcat-3).
	Chr05	LOC_Os05g48500	Os05g0558800	27794627	27798273	+	Protein of unknown function DUF1675 family protein.
	Chr05	LOC_Os05g48510	Os05g0558900	27800947	27807426	+	Frsb-prov protein.
	Chr05	LOC_Os05g48520	Os05g0559000	27807398	27809694	-	Galactose oxidase/kelch, beta-propeller domain containing protein.
	Chr05	LOC_Os05g48570	Os05g0559316	27832999	27834526	-	Hypothetical conserved gene.
	Chr05	LOC_Os05g48580	Os05g0559350	27839324	27840565	-	binding.
	Chr05	LOC_Os05g48590	Os05g0559400	27846200	27850391	-	IAA11 (Fragment).
	Chr05	LOC_Os05g48600	Os05g0559600	27860628	27865020	+	Glycosyl transferase, family 43 protein.
	Chr05	LOC_Os05g48610	Os05g0559800	27867716	27868234	+	Conserved hypothetical protein.
	Chr05	LOC_Os05g48620	Os05g0559900	27868472	27877526	-	tRNA-binding arm domain containing protein.
	Chr05	LOC_Os05g48630	Os05g0560000	27878662	27879543	+	Photosystem I reaction center subunit VI, chloroplast precursor (PSI- H) (Light-harvesting complex I 11 kDa protein) (GOS5 protein).
	Chr05	LOC_Os05g48640	Os05g0560100	27880066	27882840	-	Pollen-specific kinase partner protein.
	Chr05	LOC_Os05g48650	Os05g0560200	27883739	27884410	-	tumor-related protein-like.
	Chr05	LOC_Os05g48660	Os05g0560300	27886611	27889407	-	Protein kinase, core domain containing protein.
	Chr05	LOC_Os05g48670	Os05g0560400	27892619	27895727	+	Tubby family protein.
	Chr05	LOC_Os05g48680	Os05g0560500	27896047	27896647	-	Conserved hypothetical protein.
	Chr05	LOC_Os05g48690	Os05g0560600	27899055	27902494	+	Homeodomain-like containing protein.
	Chr05	LOC_Os05g48700	Os05g0560900	27910754	27912924	-	gibberellin 2-beta-dioxygenase.
	Chr05	LOC_Os05g48740	Os05g0561400	27935448	27935675	+	Conserved hypothetical protein.
	Chr05	LOC_Os05g48750	Os05g0561500	27936171	27939342	-	CMP-KDO synthetase (EC 2.7.7.38) (Fragment).
	Chr05	LOC_Os05g48760	Os05g0561600	27944014	27947970	+	Protein of unknown function DUF1421 domain containing protein.
	Chr05	LOC_Os05g48770	Os05g0561800	27950781	27955317	-	Hypothetical conserved gene.
	Chr05	LOC_Os05g48780	Os05g0561900	27956108	27956530	+	Conserved hypothetical protein.
	Chr05	LOC_Os05g48790	Os05g0562000	27958358	27960858	-	Conserved hypothetical protein.
	Chr05	LOC_Os05g48800	Os05g0562200	27967637	27970823	-	Drought induced 19 family protein.
	Chr05	LOC_Os05g48810	Os05g0562300	27972462	27974607	-	DnaJ-like protein.
qGPB4	Chr06	LOC_Os06g29630	Os06g0491800	16991828	16994085	-	HAT dimerisation domain containing protein.
	Chr06	LOC_Os06g29650	Os06g0492000	17003636	17010230	-	Phosphatidylinositol synthase.
	Chr06	LOC_Os06g29679	Os06g0492300	17029405	17030321	+	Conserved hypothetical protein.
	Chr06	LOC_Os06g29690	Os06g0492700	17035099	17036590	+	Dynein light chain LC6, flagellar outer arm.
	Chr06	LOC_Os06g29700	Os06g0492800	17044755	17046103	+	Hypothetical conserved gene.
	Chr06	LOC_Os06g29710	Os06g0492900	17054415	17056375	+	F-box domain, cyclin-like domain containing protein.
	Chr06	LOC_Os06g29730	Os06g0493100	17066928	17068612	-	Conserved hypothetical protein.
	Chr06	LOC_Os06g29790	Os06g0493600	17130109	17134973	+	Phosphate (Pi) transporter, Pi homeostasis
	Chr06	LOC_Os06g29800	Os06g0493801	17142218	17144233	-	Hypothetical conserved gene.
	Chr06	LOC_Os06g29804	Os06g0494000	17156157	17159843	+	Paired amphipathic helix domain containing protein.
	Chr06	LOC_Os06g29810	Os06g0494100	17160333	17164820	-	Serine/threonine protein kinase-related domain containing protein.
	Chr06	LOC_Os06g29844	Os06g0494400	17194074	17200567	+	Multi antimicrobial extrusion protein MatE family protein.
	Chr06	LOC_Os06g29930	Os06g0494701	17236186	17239130	-	Conserved hypothetical protein.
	Chr06	LOC_Os06g29950	Os06g0495100	17246971	17247773	+	cDNA, clone: J100088H20, full insert sequence.
	Chr06	LOC_Os06g29994	Os06g0495500	17257330	17269670	+	Multi antimicrobial extrusion protein MatE family protein.
	Chr06	LOC_Os06g30020	Os06g0495700	17275641	17279946	+	Beta tubulin, autoregulation binding site domain containing protein.
	Chr06	LOC_Os06g30030	Os06g0495800	17284744	17286325	+	Protein of unknown function DUF617, plant family protein.
	Chr06	LOC_Os06g30060	Os06g0496000	17311252	17318590	+	Like-Sm ribonucleoprotein (LSM)-related domain domain containing protein.
	Chr06	LOC_Os06g30090	Os06g0496400	17348908	17350328	+	ROOT HAIR DEFECTIVE-SIX LIKE (RSL) class I basic helix-loop-helix protein, bHLH transcription factor, Regulation of root hair development
qGPB5	Chr07	LOC_Os07g24820	Os07g0429600	14106592	14108414	+	Thionin-like peptide.
	Chr07	LOC_Os07g24830	Os07g0429700	14118026	14118911	+	Thionin-like peptide.
	Chr07	LOC_Os07g24940	Os07g0431160	14189740	14201825	+	Thionin-like peptide.
	Chr07	LOC_Os07g25050	Os07g0432201	14292161	14292961	+	Thionin-like peptide.
	Chr07	LOC_Os07g25060	Os07g0432333	14303299	14304162	+	Thionin-like peptide.
	Chr07	LOC_Os07g25150	Os07g0432800	14368433	14371039	-	Typical P-type R2R3 Myb protein (Fragment).
qGPB6	Chr01	LOC_Os01g56030	Os01g0765600	32258915	32260026	-	EF-Hand type domain containing protein.
	Chr01	LOC_Os01g56040	Os01g0765900	32267055	32269458	+	Zinc finger A20 and AN1 domain-containing stress-associated protein 3.
	Chr01	LOC_Os01g56050	Os01g0766000	32270047	32272354	-	Multi antimicrobial extrusion protein MatE family protein.
	Chr01	LOC_Os01g56070	Os01g0766200	32276583	32278225	-	RING finger protein 5.
	Chr01	LOC_Os01g56080	Os01g0766300	32289147	32289742	-	Conserved hypothetical protein.
	Chr01	LOC_Os01g56090	Os01g0766400	32293824	32295257	+	Conserved hypothetical protein.
	Chr01	LOC_Os01g56100	Os01g0766600	32298893	32303035	+	BSD domain containing protein.
	Chr01	LOC_Os01g56130	Os01g0766900	32318616	32319527	-	Hypothetical protein.
	Chr01	LOC_Os01g56140	Os01g0767000	32327830	32328818	-	Nuclear matrix constituent-like protein (Fragment).
	Chr01	LOC_Os01g56150	Os01g0767100	32334681	32338053	-	Lysosomal Pro-X carboxypeptidase.
	Chr01	LOC_Os01g56180	Os01g0767600	32346889	32350070	+	Conserved hypothetical protein.
	Chr01	LOC_Os01g56190	Os01g0767700	32350513	32360564	+	DEIH-box RNA/DNA helicase.
	Chr01	LOC_Os01g56200	Os01g0767900	32367736	32371643	+	Ankyrin repeat BTB/POZ domain-containing protein.
	Chr01	LOC_Os01g56220	Os01g0768100	32379784	32380582	-	Conserved hypothetical protein.
	Chr01	LOC_Os01g56230	Os01g0768200	32381348	32385675	-	TRAM, LAG1 and CLN8 homology domain containing protein.
	Chr01	LOC_Os01g56235	Os01g0768300	32386510	32388520	-	predicted protein.
	Chr01	LOC_Os01g56240	Os01g0768333	32390305	32390673	+	Auxin responsive SAUR protein family protein.
	Chr01	LOC_Os01g56270	Os01g0768600	32408282	32413597	+	Conserved hypothetical protein.
	Chr01	LOC_Os01g56290	Os01g0768700	32424442	32427507	+	Conserved hypothetical protein.
	Chr01	LOC_Os01g56300	Os01g0769000	32433121	32439546	+	Topoisomerase II-associated protein PAT1 domain containing protein.
	Chr01	LOC_Os01g56310	Os01g0769100	32442999	32443312	+	Non-protein coding transcript.
	Chr01	LOC_Os01g56320	Os01g0769200	32450917	32456504	+	Peptidase S8, subtilisin-related domain containing protein.
	Chr01	LOC_Os01g56330	Os01g0769700	32461878	32465030	+	Receptor-like kinase, Control of reproductive growth and development, Repression of cell death
	Chr01	LOC_Os01g56350	Os01g0769900	32470279	32476597	+	PTAC12 (PLASTID TRANSCRIPTIONALLY ACTIVE12).
	Chr01	LOC_Os01g56360	Os01g0770000	32475144	32479146	-	Uncharacterised protein family UPF0089 domain containing protein.
	Chr01	LOC_Os01g56370	Os01g0770100	32484736	32489971	-	O-acyltransferase, WSD1, N-terminal domain containing protein.
	Chr01	LOC_Os01g56380	Os01g0770200	32501036	32502957	-	Aromatic L-amino acid decarboxylase (AADC), Conversion of tyrosine into tyramine
	Chr01	LOC_Os01g56390	Os01g0770400	32508406	32511902	-	Cyclin-like F-box domain containing protein.
	Chr01	LOC_Os01g56400	Os01g0770500	32513694	32517028	-	ABC transporter ATP-binding protein.
	Chr01	LOC_Os01g56420	Os01g0770700	32523314	32523953	+	Copper transporter 1.
	Chr01	LOC_Os01g56430	Os01g0770800	32526290	32526923	+	Ctr copper transporter family protein.
	Chr01	LOC_Os01g56450	Os01g0771000	32534857	32535912	-	Protein of unknown function DUF567 family protein.
	Chr01	LOC_Os01g56460	Os01g0771100	32538907	32541617	-	Mitochondrial glycoprotein family protein.
	Chr01	LOC_Os01g56470	Os01g0771200	32543304	32545191	+	Mal d 1-associated protein.
	Chr01	LOC_Os01g56480	Os01g0771300	32547110	32547706	-	Hypothetical protein.
	Chr01	LOC_Os01g56490	Os01g0771400	32553344	32569462	-	CM0545.290.nc protein.
	Chr01	LOC_Os01g56510	Os01g0771900	32580716	32586143	-	Exo-beta-glucanase.
	Chr01	LOC_Os01g56520	Os01g0772000	32586928	32591875	-	Double-stranded RNA-binding protein 1.
	Chr01	LOC_Os01g56530	Os01g0772100	32592931	32593952	-	Lateral organ boundaries, LOB domain containing protein.
	Chr01	LOC_Os01g56540	Os01g0772150	32594937	32597265	-	histone-lysine N-methyltransferase SUVR3.
	Chr01	LOC_Os01g56550	Os01g0772200	32598084	32601804	-	Transcription initiation factor IIF, beta subunit family protein.
	Chr01	LOC_Os01g56560	Os01g0772400	32608386	32611306	+	Streptomyces cyclase/dehydrase family protein.
	Chr01	LOC_Os01g56570	Os01g0772500	32611416	32613138	-	Glycosyl transferase, family 14 protein.
	Chr01	LOC_Os01g56580	Os01g0772600	32615694	32622700	+	Casein kinase-like protein.
	Chr01	LOC_Os01g56590	Os01g0772700	32625958	32646696	+	Armadillo-type fold domain containing protein.
	Chr01	LOC_Os01g56600	Os01g0772800	32652482	32656533	+	Signal recognition particle 54 kDa protein 2 (SRP54).
	Chr01	LOC_Os01g56610	Os01g0772900	32656756	32658481	-	Homocysteine S-methyltransferase 4 (EC 2.1.1.10) (S- methylmethionine:homocysteine methyltransferase 4) (SMM:Hcy S- methyltransferase 4) (ZmHMT-4).
	Chr01	LOC_Os01g56620	Os01g0773000	32664335	32667425	-	RNA binding / pseudouridylate synthase/ tRNA-pseudouridine synthase.
	Chr01	LOC_Os01g56630	Os01g0773100	32669542	32676082	+	F20D22.3 protein.
	Chr01	LOC_Os01g56640	Os01g0773200	32677412	32681407	-	Hypothetical conserved gene.
	Chr01	LOC_Os01g56660	Os01g0773400	32693760	32696873	+	Conserved hypothetical protein.
	Chr01	LOC_Os01g56670	Os01g0773600	32699034	32708541	+	Glycoside hydrolase, family 47 protein.
	Chr01	LOC_Os01g56690	Os01g0773800	32714779	32716649	+	Hypothetical conserved gene.
	Chr01	LOC_Os01g56720	Os01g0774100	32726646	32726966	-	Hypothetical conserved gene.
qGPB7	Chr03	LOC_Os03g12730	Os03g0228800	6804619	6808346	-	LRK1 protein.
	Chr03	LOC_Os03g12750	Os03g0229000	6814731	6817574	+	Conserved hypothetical protein.
	Chr03	LOC_Os03g12760	Os03g0229100	6826703	6832274	-	Helix-loop-helix DNA-binding domain containing protein.
	Chr03	LOC_Os03g12790	Os03g0229500	6854085	6856064	-	MATE efflux family protein, expressed.
	Chr03	LOC_Os03g12810	Os03g0229600	6871825	6875383	-	Maf-like protein CV_0124.
	Chr03	LOC_Os03g12815	Os03g0229801	6876093	6876874	+	Conserved hypothetical protein.
	Chr03	LOC_Os03g12820	Os03g0230300	6895178	6898348	+	Homologue of SRO (RCD one), Regulation of stomatal closure, Abiotic stress response
	Chr03	LOC_Os03g12840	Os03g0230500	6902118	6907409	+	Inositol 1,3,4-trisphosphate 5/6-kinase, Drought and salt tolerance, Negative regulator of osmotic stress signaling
	Chr03	LOC_Os03g12860	Os03g0231000	6931709	6932134	+	Conserved hypothetical protein.
	Chr03	LOC_Os03g12860	Os03g0231150	6933005	6933836	+	Hox19 (Fragment).
	Chr03	LOC_Os03g12890	Os03g0231600	6948035	6950951	+	Branched-chain-amino-acid aminotransferase 3, chloroplast precursor (EC 2.6.1.42) (Atbcat-3).
	Chr03	LOC_Os03g12900	Os03g0231650	6948411	6950589	-	Hypothetical protein.
	Chr03	LOC_Os03g12900	Os03g0231700	6952710	6957390	-	squalene monooxygenase.
	Chr03	LOC_Os03g12930	Os03g0231900	6974763	6978108	-	Conserved hypothetical protein.
	Chr03	LOC_Os03g12940	Os03g0231950	6980640	6982645	-	Helix-loop-helix DNA-binding domain containing protein, expressed.
	Chr03	LOC_Os03g12940	Os03g0232000	6987949	6989544	-	Cyclin-like F-box domain containing protein.
	Chr03	LOC_Os03g12945	Os03g0232101	6991327	6992249	+	Conserved hypothetical protein.
	Chr03	LOC_Os03g12950	Os03g0232200	6992879	6997181	-	BABY BOOM.
	Chr03	LOC_Os03g12990	Os03g0232400	7018347	7019179	+	Phytosulfokine family protein.
	Chr03	LOC_Os03g13000	Os03g0232500	7022844	7026172	+	GTP-binding protein, HSR1-related domain containing protein.
	Chr03	LOC_Os03g13010	Os03g0232600	7029174	7031611	-	U-Box E3 ubiquitin ligase, Regulation of brassinosteroid-mediated growth
	Chr03	LOC_Os03g13030	Os03g0232800	7043271	7046128	-	Lecithin:cholesterol acyltransferase family protein, expressed.
	Chr03	LOC_Os03g13040	Os03g0232900	7046913	7051263	-	Hly-III related domain containing protein.
	Chr03	LOC_Os03g13050	Os03g0233000	7061772	7063303	+	Protein of unknown function DUF607 family protein.
	Chr03	LOC_Os03g13070	Os03g0233200	7066551	7067714	-	Thaumatin-like protein; 23251-22305.
	Chr03	LOC_Os03g13080	Os03g0233300	7067985	7070574	-	LysM receptor-like kinase, Arbuscular mycorrhizal (AM) symbiosis
	Chr03	LOC_Os03g13100	Os03g0233500	7074684	7078859	+	Zinc finger, C6HC-type domain containing protein.
	Chr03	LOC_Os03g13120	Os03g0233700	7082665	7084749	-	Conserved hypothetical protein.
	Chr03	LOC_Os03g13130	Os03g0233800	7088357	7092160	+	Protein of unknown function DUF547 domain containing protein.
	Chr03	LOC_Os03g13140	Os03g0233900	7092864	7093988	+	Non-symbiotic hemoglobin 1 (rHb1) (ORYsa GLB1a).
	Chr03	LOC_Os03g13150	Os03g0234000	7096670	7097510	+	Non-symbiotic hemoglobin 3 (rHb3) (ORYsa GLB1c).
	Chr03	LOC_Os03g13160	Os03g0234100	7100048	7101570	+	Non-symbiotic hemoglobin 4 (rHb4) (ORYsa GLB1d).
	Chr03	LOC_Os03g13170	Os03g0234200	7102183	7104288	-	Ubiquitin fusion protein (Fragment).
	Chr03	LOC_Os03g13180	Os03g0234500	7107129	7108588	+	Haem peroxidase, plant/fungal/bacterial family protein.
	Chr03	LOC_Os03g13190	Os03g0234600	7111305	7115133	-	Hypothetical conserved gene.
	Chr03	LOC_Os03g13200	Os03g0234900	7124925	7127129	-	Peroxidase (EC 1.11.1.7).
	Chr03	LOC_Os03g13210	Os03g0235000	7128273	7129609	-	Peroxidase.
	Chr03	LOC_Os03g13220	Os03g0235100	7132567	7135975	+	Pg4.
	Chr03	LOC_Os03g13230	Os03g0235200	7136651	7138895	+	Pentatricopeptide repeat domain containing protein.
	Chr03	LOC_Os03g13240	Os03g0235300	7139074	7140886	-	Peptide transporter PTR2.
	Chr03	LOC_Os03g13250	Os03g0235700	7147366	7151263	-	Peptide transporter 1.
	Chr03	LOC_Os03g13274	Os03g0235900	7163390	7168860	-	Low affinity nitrate transporter NRT1.2.
	Chr03	LOC_Os03g13290	Os03g0236050	7170208	7170645	-	Conserved hypothetical protein.
	Chr03	LOC_Os03g13300	Os03g0236200	7181080	7184036	+	Glutamate decarboxylase isozyme 3 (EC 4.1.1.15).
	Chr03	LOC_Os03g13310	Os03g0236300	7184393	7189221	+	Myb-like DNA-binding domain containing protein, expressed.
qGPB8	Chr04	LOC_Os04g56240	Os04g0657500	33530289	33533734	+	Lipase, class 3 family protein.
	Chr04	LOC_Os04g56250	Os04g0657600	33534392	33535684	-	Cyclin-like F-box domain containing protein.
	Chr04	LOC_Os04g56290	Os04g0658000	33557486	33563976	+	OSIGBa0132E09-OSIGBa0108L24.1 protein.
	Chr04	LOC_Os04g56300	Os04g0658100	33565812	33568359	+	Histone-fold domain containing protein.
	Chr04	LOC_Os04g56309	Os04g0658200	33569744	33573676	-	OSIGBa0132E09-OSIGBa0108L24.3 protein.
	Chr04	LOC_Os04g56320	Os04g0658300	33575152	33579653	-	Ribulose bisphosphate carboxylase/oxygenase activase, chloroplast precursor (RuBisCO activase) (RA).
	Chr04	LOC_Os04g56330	Os04g0658400	33580362	33582331	+	Hypothetical conserved gene.
	Chr04	LOC_Os04g56350	Os04g0658600	33590694	33591841	-	OSIGBa0132E09-OSIGBa0108L24.7 protein.
	Chr04	LOC_Os04g56360	Os04g0658700	33594301	33596091	+	OSIGBa0132E09-OSIGBa0108L24.8 protein.
	Chr04	LOC_Os04g56370	Os04g0658800	33604376	33605201	-	OSIGBa0132E09-OSIGBa0108L24.9 protein.
	Chr04	LOC_Os04g56390	Os04g0659000	33623137	33623920	+	OSIGBa0132E09-OSIGBa0108L24.10 protein.
	Chr04	LOC_Os04g56400	Os04g0659100	33624428	33631025	-	Chloroplastic glutamine synthetase, Reassimilation of the ammonia generated by photorespiration, Salt tolerance
	Chr04	LOC_Os04g56405	Os04g0659150	33631897	33634738	-	OSIGBa0132E09-OSIGBa0108L24.12 protein.
	Chr04	LOC_Os04g56420	Os04g0659200	33635910	33638396	+	Hypothetical protein.
	Chr04	LOC_Os04g56430	Os04g0659300	33641298	33642277	+	Receptor-like protein, Root development, Salt stress response, Regulation of iron acquisition
	Chr04	LOC_Os04g56440	Os04g0659400	33645186	33649308	+	ENT domain containing protein.
	Chr04	LOC_Os04g56450	Os04g0659500	33649693	33653854	-	Protein phosphatase 2C domain containing protein.
	Chr04	LOC_Os04g56460	Os04g0659800	33658425	33664069	+	OSIGBa0132E09-OSIGBa0108L24.20 protein.
	Chr04	LOC_Os04g56480	Os04g0659900	33665044	33672745	+	OSIGBa0132E09-OSIGBa0108L24.21 protein.
	Chr04	LOC_Os04g56490	Os04g0660000	33676329	33676925	+	OSIGBa0132E09-OSIGBa0108L24.22 protein.
	Chr04	LOC_Os04g56500	Os04g0660100	33682229	33683540	-	Helix-loop-helix DNA-binding domain containing protein.
	Chr04	LOC_Os04g56510	Os04g0660200	33697886	33703610	-	H0112G12.2 protein.
	Chr04	LOC_Os04g56520	Os04g0660400	33704890	33707242	+	Amylogenin; reversibly glycosylatable polypeptide (Amylogenin).
	Chr04	LOC_Os04g56530	Os04g0660500	33707455	33719236	-	Armadillo-type fold domain containing protein.
	Chr04	LOC_Os04g56540	Os04g0660600	33720826	33723387	-	ATPase, V0 complex, subunit E domain containing protein.
	Chr04	LOC_Os04g56560	Os04g0660900	33729812	33732506	+	TGF-beta receptor, type I/II extracellular region family protein.
	Chr04	LOC_Os04g56570	Os04g0661100	33733561	33734332	-	H0112G12.8 protein.
	Chr04	LOC_Os04g56580	Os04g0661200	33735145	33739378	-	Inositol-pentakisphosphate 2-kinase, metazoa domain containing protein.
	Chr04	LOC_Os04g56590	Os04g0661300	33740459	33746973	-	H0112G12.10 protein.
	Chr04	LOC_Os04g56610	Os04g0661600	33755461	33764473	+	H0112G12.13 protein.
	Chr04	LOC_Os04g56630	Os04g0661700	33765000	33772389	-	H0112G12.14 protein.
	Chr04	LOC_Os04g56640	Os04g0661800	33774455	33777293	-	MED7 family protein.
	Chr04	LOC_Os04g56646	Os04g0661900	33777470	33781125	+	26S proteasome regulatory particle non-ATPase subunit8.
	Chr04	LOC_Os04g56654	Os04g0662000	33782093	33784156	+	BSD domain containing protein.
	Chr04	LOC_Os04g56670	Os04g0662100	33784400	33786414	-	40S ribosomal protein S4-like.
	Chr04	LOC_Os04g56680	Os04g0662200	33789435	33790386	-	Auxin responsive SAUR protein family protein.
	Chr04	LOC_Os04g56690	Os04g0662400	33804424	33805473	-	Auxin responsive SAUR protein family protein.
	Chr04	LOC_Os04g56700	Os04g0662600	33809616	33812412	-	Naringenin,2-oxoglutarate 3-dioxygenase.
	Chr04	LOC_Os04g56710	Os04g0662700	33814158	33818739	-	GTP cyclohydrolase 1 isoform TaA.
	Chr04	LOC_Os04g56720	Os04g0662800	33822434	33828560	+	Regulator of chromosome condensation, RCC1 domain containing protein.
	Chr04	LOC_Os04g56730	Os04g0662900	33828953	33832503	-	RNA polymerase III transcriptional repressor, MAF1 domain containing protein.
	Chr04	LOC_Os04g56740	Os04g0663100	33840011	33845901	+	OSIGBa0099L20.2 protein.
	Chr04	LOC_Os04g56750	Os04g0663200	33848663	33850175	-	Zinc finger, CCCH-type domain containing protein.
	Chr04	LOC_Os04g56760	Os04g0663300	33854490	33856500	-	PHD finger-like domain protein 5A (Splicing factor 3B associated 14 kDa protein) (SF3b14b).
	Chr04	LOC_Os04g56770	Os04g0663500	33856586	33859127	+	OSIGBa0099L20.5 protein.
	Chr04	LOC_Os04g56780	Os04g0663600	33860374	33861424	-	Homeobox protein orthologous to Arabidopsis WUS, Initiation of axillary meristem formation
	Chr04	LOC_Os04g56790	Os04g0663700	33869085	33872898	-	OSIGBa0099L20.7 protein.
	Chr04	LOC_Os04g56800	Os04g0663800	33873137	33875586	-	Peptidyl-prolyl cis-trans isomerase 1 (EC 5.2.1.8) (Rotamase Pin1) (PPIase Pin1) (PIN1At).
	Chr04	LOC_Os04g56840	Os04g0664300	33885520	33887045	-	Hypothetical protein.
	Chr04	LOC_Os04g56850	Os04g0664400	33888122	33894393	-	Auxin response factor 1.
	Chr04	LOC_Os04g56900	Os04g0664500	33925445	33927123	+	H1005F08.2 protein.
	Chr04	LOC_Os04g56910	Os04g0664600	33929184	33930533	-	H1005F08.3 protein.
qGPB9	Chr09	LOC_Os09g39310	Os09g0566400	22594929	22597428	-	Conserved hypothetical protein.
	Chr09	LOC_Os09g39320	Os09g0566550	22601494	22608364	-	serine/threonine protein kinase 1, CTR1.
	Chr09	LOC_Os09g39330	Os09g0566600	22610396	22614781	+	Hypothetical conserved gene.
	Chr09	LOC_Os09g39334	Os09g0566700	22622744	22623728	+	Protein of unknown function DUF1677, plant domain containing protein.
	Chr09	LOC_Os09g39350	Os09g0567000	22631110	22633487	-	Domain of unknown function DUF1618 domain containing protein.
	Chr09	LOC_Os09g39360	Os09g0567100	22635478	22638314	+	Hypothetical protein.
	Chr09	LOC_Os09g39380	Os09g0567300	22644685	22648632	+	Monodehydroascorbate reductase, Tolerance to ROS-induced oxidative stress
	Chr09	LOC_Os09g39390	Os09g0567366	22649087	22652058	+	Aldo-keto reductase/ oxidoreductase.
	Chr09	LOC_Os09g39400	Os09g0567400	22654004	22657046	+	Histidine phosphotransfer protein, Cytokinin signaling and stress response
	Chr09	LOC_Os09g39410	Os09g0567500	22660725	22665351	+	Fatty acyl coA reductase.
	Chr09	LOC_Os09g39420	Os09g0567700	22666388	22671344	+	WD40 repeat-like domain containing protein.
	Chr09	LOC_Os09g39430	Os09g0567800	22673075	22675298	-	Hypothetical conserved gene.
	Chr09	LOC_Os09g39440	Os09g0567900	22677560	22680264	-	Inosine/uridine-preferring nucleoside hydrolase domain containing protein.
	Chr09	LOC_Os09g39462	Os09g0568000	22682528	22686735	+	Single-stranded nucleic acid binding R3H domain containing protein.
	Chr09	LOC_Os09g39474	Os09g0568100	22688087	22689596	+	Conserved hypothetical protein.
	Chr09	LOC_Os09g39490	Os09g0568200	22690177	22691820	-	DNA polymerase epsilon subunit 3.
	Chr09	LOC_Os09g39500	Os09g0568400	22693865	22694814	+	60S ribosomal protein L40 (CEP52).
	Chr09	LOC_Os09g39510	Os09g0568500	22695120	22696145	-	Germin family protein.
	Chr09	LOC_Os09g39520	Os09g0568600	22697745	22698389	-	Putative germin-like protein 9-2.
	Chr09	LOC_Os09g39530	Os09g0568700	22699925	22700959	-	RmlC-like jelly roll fold domain containing protein.
	Chr09	LOC_Os09g39540	Os09g0568800	22701807	22703104	-	Ribosomal protein S25 (40S ribosomal 25S subunit).
	Chr09	LOC_Os09g39550	Os09g0568900	22704849	22705586	+	predicted protein.
	Chr09	LOC_Os09g39560	Os09g0569100	22707659	22709479	+	Haloacid dehalogenase-like hydrolase domain containing protein.
	Chr09	LOC_Os09g39570	Os09g0569200	22713282	22716538	+	Beta-amylase (EC 3.2.1.2) (1,4-alpha-D-glucan maltohydrolase).
	Chr09	LOC_Os09g39580	Os09g0569300	22716748	22719930	-	calmodulin-binding heat-shock protein.
	Chr09	LOC_Os09g39590	Os09g0569400	22720434	22727500	-	Beta-lactamase-like domain containing protein.
	Chr09	LOC_Os09g39594	Os09g0569450	22727640	22729198	+	Conserved hypothetical protein.
	Chr09	LOC_Os09g39620	Os09g0569800	22736559	22741162	+	Serine/threonine protein kinase-related domain containing protein.
	Chr09	LOC_Os09g39630	Os09g0569900	22739845	22743299	-	Hypothetical protein.
	Chr09	LOC_Os09g39640	Os09g0570000	22749994	22752169	+	Serine/threonine protein kinase-related domain containing protein.
	Chr09	LOC_Os09g39650	Os09g0570100	22755848	22757473	+	Protein kinase, catalytic domain domain containing protein.
	Chr09	LOC_Os09g39660	Os09g0570200	22758931	22762442	+	Zinc finger, C2H2-type domain containing protein.
	Chr09	LOC_Os09g39670	Os09g0570300	22762865	22766935	+	Short-chain dehydrogenase Tic32.
	Chr09	LOC_Os09g39680	Os09g0570400	22767376	22771605	+	Major facilitator superfamily protein.
	Chr09	LOC_Os09g39690	Os09g0570500	22774959	22777585	+	Zinc finger, RING-type domain containing protein.
	Chr09	LOC_Os09g39700	Os09g0570600	22778763	22783735	+	PAP/25A core domain containing protein.
	Chr09	LOC_Os09g39720	Os09g0570800	22790671	22792001	+	Isopenicillin N synthase family protein.
	Chr09	LOC_Os09g39730	Os09g0570850	22792228	22792931	-	Histone H2B.
	Chr09	LOC_Os09g39740	Os09g0570900	22793266	22797763	-	Amino acid-binding ACT domain containing protein.
	Chr09	LOC_Os09g39750	Os09g0571000	22800622	22802181	-	Protein of unknown function DUF966 family protein.
	Chr09	LOC_Os09g39754	Os09g0571033	22803050	22803971	-	Conserved hypothetical protein.
	Chr09	LOC_Os09g39760	Os09g0571100	22804668	22806066	+	Pectin lyase fold/virulence factor domain containing protein.
	Chr09	LOC_Os09g39770	Os09g0571200	22806006	22806996	-	C2 domain containing protein.
	Chr09	LOC_Os09g39780	Os09g0571400	22809907	22810986	+	Cyclophilin 1.
	Chr09	LOC_Os09g39790	Os09g0571500	22811278	22814067	-	Lipase, class 3 family protein.
	Chr09	LOC_Os09g39810	Os09g0571700	22821581	22821976	-	Ethylene-responsive transcription factor ERF096.
	Chr09	LOC_Os09g39850	Os09g0572000	22847140	22847950	+	Pathogenesis-related transcriptional factor and ERF domain containing protein.
	Chr09	LOC_Os09g39860	Os09g0572100	22853112	22854423	-	Protein kinase, core domain containing protein.
	Chr09	LOC_Os09g39870	Os09g0572200	22855317	22859057	+	Mutant low phytic acid protein 1.
	Chr09	LOC_Os09g39910	Os09g0572400	22883138	22887559	-	Abcf2-prov protein.
	Chr09	LOC_Os09g39920	Os09g0572500	22897189	22902631	+	Beta-1,4-mannan synthase.
	Chr09	LOC_Os09g39930	Os09g0572600	22903020	22904830	+	Receptor protein kinase-like protein.
	Chr09	LOC_Os09g39940	Os09g0572700	22905476	22908160	+	Blue copper-binding protein.
	Chr09	LOC_Os09g39950	Os09g0572800	22909001	22909683	+	Ole e 1 allergen family protein.
	Chr09	LOC_Os09g39960	Os09g0572900	22911567	22916732	-	Dynamin-related protein 1E, Negative regulation of programmed cell death, Control of cytochrome c release
	Chr09	LOC_Os09g39970	Os09g0573000	22917111	22919021	+	Pentatricopeptide repeat domain containing protein.
	Chr09	LOC_Os09g39980	Os09g0573100	22925577	22928730	-	Ubiquitin domain containing protein.
	Chr09	LOC_Os09g40000	Os09g0573200	22934014	22939008	+	Hypothetical conserved gene.
qGPB10	Chr10	LOC_Os10g17260	Os10g0320100	8679311	8681266	+	Flavonoid 3'-monooxygenase (EC 1.14.13.21) (Flavonoid 3'-hydroxylase) (Cytochrome P450 75B2).
	Chr10	LOC_Os10g17270	Os10g0320300	8682868	8687984	-	Non-protein coding transcript.
	Chr10	LOC_Os10g17280	Os10g0320400	8691901	8697228	+	ATP synthase gamma chain, mitochondrial precursor (EC 3.6.3.14).
	Chr10	LOC_Os10g17454	Os10g0321700	8786980	8796460	-	Ribonucleoprotein like protein.
	Chr10	LOC_Os10g17520	Os10g0322300	8837124	8838148	-	Conserved hypothetical protein.
	Chr10	LOC_Os10g17630	Os10g0323000	8891489	8910642	+	Conserved hypothetical protein.
	Chr10	LOC_Os10g17650	Os10g0323500	8920265	8926170	+	Beta-glucosidase.
	Chr10	LOC_Os10g17660	Os10g0323600	8927907	8929012	+	Profilin A.
	Chr10	LOC_Os10g17680	Os10g0323900	8937202	8938316	-	Profilin A.
qGPB11	Chr11	LOC_Os11g45380	Os11g0679000	27451209	27452951	-	von Willebrand factor, type A domain containing protein.
	Chr11	LOC_Os11g45400	Os11g0679700	27486903	27490269	+	Glycerol-3-phosphate acyltransferase, Anther development, Pollen formation
	Chr11	LOC_Os11g45410	Os11g0679900	27492119	27495458	-	Conserved hypothetical protein.
	Chr11	LOC_Os11g45410	Os11g0680200	27495679	27498080	-	Pentatricopeptide repeat domain containing protein.
	Chr11	LOC_Os11g45530	Os11g0681300	27565072	27567357	-	Cyclin-like F-box; FAR1; Zinc finger, SWIM-type.
	Chr11	LOC_Os11g45540	Os11g0681400	27571044	27574081	-	protein kinase.
	Chr11	LOC_Os11g45580	Os11g0682000	27583624	27589186	-	Hypothetical conserved gene.
	Chr11	LOC_Os11g45590	Os11g0682300	27590980	27596159	+	Splicing factor U2af large subunit B.
	Chr11	LOC_Os11g45620	Os11g0682501	27603341	27604492	-	Disease resistance protein domain containing protein.
	Chr11	LOC_Os11g45620	Os11g0682600	27605099	27609143	-	Conserved hypothetical protein.
	Chr11	LOC_Os11g45710	Os11g0683500	27650600	27655229	-	Hypothetical conserved gene.
	Chr11	LOC_Os11g45720	Os11g0683700	27656251	27658409	-	Pectin lyase fold domain containing protein.
	Chr11	LOC_Os11g45730	Os11g0683800	27660470	27662654	-	Pectin lyase fold/virulence factor domain containing protein.
	Chr11	LOC_Os11g45740	Os11g0684000	27670321	27673334	-	Transcription factor MYB21 (Myb-related protein 21) (AtMYB21) (Myb homolog 3) (AtMyb3).
	Chr11	LOC_Os11g45750	Os11g0684100	27683780	27695070	-	NB-ARC domain containing protein.
	Chr11	LOC_Os11g45790	Os11g0684700	27703769	27707310	-	NB-ARC domain containing protein, expressed.
	Chr11	LOC_Os11g45809	Os11g0685200	27717464	27721075	+	Hypothetical protein.
	Chr11	LOC_Os11g45820	Os11g0685400	27723969	27726283	+	Hypothetical conserved gene.
	Chr11	LOC_Os11g45840	Os11g0685600	27735451	27737645	+	Conserved hypothetical protein.
	Chr11	LOC_Os11g45850	Os11g0685700	27740507	27741184	+	WRKY transcription factor 61.
	Chr11	LOC_Os11g45890	Os11g0686100	27759888	27761632	-	Conserved hypothetical protein.
	Chr11	LOC_Os11g45920	Os11g0686250	27784700	27785295	-	DNA-binding WRKY domain containing protein.
	Chr11	LOC_Os11g45924	Os11g0686400	27788716	27792722	-	WRKY transcription factor 41.
	Chr11	LOC_Os11g45930	Os11g0686500	27793778	27797821	+	NB-ARC domain containing protein.
	Chr11	LOC_Os11g45970	Os11g0686900	27809097	27818431	-	NB-ARC domain containing protein, expressed.
	Chr11	LOC_Os11g45990	Os11g0687100	27828727	27835243	+	von Willebrand factor, type A domain containing protein.
	Chr11	LOC_Os11g46000	Os11g0687200	27841513	27843117	+	Hypothetical conserved gene.
qGPB12	Chr04	LOC_Os04g07250	Os04g0156000	3847603	3849653	+	OSIGBa0147M20.4 protein.
	Chr04	LOC_Os04g07280	Os04g0156200	3867343	3869354	+	Hypothetical conserved gene.
	Chr04	LOC_Os04g07600	Os04g0158400	4039943	4042102	+	Conserved hypothetical protein.
	Chr04	LOC_Os04g07830	Os04g0160600	4169608	4170788	-	OSIGBa0096I22.5 protein.
	Chr04	LOC_Os04g07890	Os04g0161100	4216591	4218547	+	OSIGBa0102O13.5 protein.
	Chr04	LOC_Os04g07920	Os04g0161400	4225748	4226837	+	OSIGBa0102O13.6 protein.
qGPB13	Chr08	LOC_Os08g16260	Os08g0262500	9921522	9923218	+	Cytochrome P450 family protein.
	Chr08	LOC_Os08g16320	Os08g0263000	9958741	9960475	-	Cytochrome P450-like protein (CYP86B1).
	Chr08	LOC_Os08g16330	Os08g0263100	9964987	9965740	+	Conserved hypothetical protein.
	Chr08	LOC_Os08g16350	Os08g0263300	9978819	9979975	-	cDNA clone:J013108L16, full insert sequence.
	Chr08	LOC_Os08g16359	Os08g0263400	9984345	9985265	+	Hypothetical protein.
	Chr08	LOC_Os08g16370	Os08g0263600	9985994	9990182	+	Conserved hypothetical protein.
	Chr08	LOC_Os08g16430	Os08g0264700	10051525	10053112	+	Hypothetical conserved gene.
	Chr08	LOC_Os08g16450	Os08g0265300	10071862	10080093	+	Disease resistance protein domain containing protein.
	Chr08	LOC_Os08g16480	Os08g0265500	10097893	10103955	+	ATPase.
	Chr08	LOC_Os08g16559	Os08g0266200	10131802	10135064	+	T24D18.25 protein.
	Chr08	LOC_Os08g16570	Os08g0266300	10138571	10141527	+	predicted protein.
	Chr08	LOC_Os08g16580	Os08g0266400	10142326	10144699	-	Leucine-rich repeat, N-terminal domain containing protein.
	Chr08	LOC_Os08g16600	Os08g0266600	10152106	10156715	+	WD40/YVTN repeat-like domain containing protein.
	Chr08	LOC_Os08g16610	Os08g0266700	10160233	10165699	+	Rad21/Rec8 like protein, C-terminal domain containing protein.
	Chr08	LOC_Os08g16660	Os08g0267300	10190139	10193202	-	Peptidase A1 domain containing protein.
	Chr08	LOC_Os08g16670	Os08g0267000	10198285	10201713	-	F-box domain, Skp2-like domain containing protein.
	Chr08	LOC_Os08g16710	Os08g0267800	10217767	10220568	-	Cyclin-like F-box domain containing protein.
	Chr08	LOC_Os08g16720	Os08g0268000	10221804	10222906	-	Conserved hypothetical protein.
qGPB14	Chr02	LOC_Os02g37770	Os02g0590200	22789881	22791737	-	Lecithin:cholesterol/phospholipid:diacylglycerol acyltransferase domain containing protein.
	Chr02	LOC_Os02g37800	Os02g0590400	22805733	22808493	-	Lecithin:cholesterol acyltransferase family protein.
	Chr02	LOC_Os02g37830	Os02g0590800	22822253	22825986	-	Serine/threonine-protein kinase Nek6.
	Chr02	LOC_Os02g37834	Os02g0591000	22836027	22838425	+	Conserved hypothetical protein.
	Chr02	LOC_Os02g37850	Os02g0591500	22866024	22870108	+	H0305E08.4 protein.
	Chr02	LOC_Os02g37856	Os02g0591600	22872113	22880241	-	WD40 repeat domain containing protein.
	Chr02	LOC_Os02g37862	Os02g0591700	22882165	22884156	-	Candida glabrata strain CBS138 chromosome L complete sequence.
	Chr02	LOC_Os02g37870	Os02g0591800	22885252	22888126	-	Brix domain containing protein.
	Chr02	LOC_Os02g37880	Os02g0591900	22892318	22897273	+	Protein kinase, catalytic domain domain containing protein.
	Chr02	LOC_Os02g37890	Os02g0592000	22900707	22910523	-	OSIGBa0106G07.8 protein.
	Chr02	LOC_Os02g37910	Os02g0592200	22911011	22915632	-	alkaline phosphatase D.
	Chr02	LOC_Os02g37920	Os02g0592300	22922674	22924462	-	predicted protein.
	Chr02	LOC_Os02g37930	Os02g0592400	22927598	22930325	+	Hypoxia induced protein conserved region family protein.
	Chr02	LOC_Os02g37940	Os02g0592500	22930988	22933528	-	Folate receptor, conserved region domain containing protein.
	Chr02	LOC_Os02g37950	Os02g0592600	22934104	22939899	+	Phospholipase C, phosphatidylinositol-specific, Y domain domain containing protein.
	Chr02	LOC_Os02g37960	Os02g0592700	22941281	22942945	+	Conserved hypothetical protein.
	Chr02	LOC_Os02g37970	Os02g0592833	22942644	22943817	-	Protein of unknown function DUF581 family protein.
	Chr02	LOC_Os02g37990	Os02g0593100	22955193	22966075	-	OSIGBa0106G07.12 protein.
	Chr02	LOC_Os02g38029	Os02g0593400	22969552	22976636	-	Conserved hypothetical protein.
	Chr02	LOC_Os02g38020	Os02g0593500	22971895	22975176	+	Phosphate transporter family protein.
	Chr02	LOC_Os02g38040	Os02g0593600	22978830	22981452	+	Leucine-rich repeat, typical subtype containing protein.
	Chr02	LOC_Os02g38050	Os02g0593700	22981864	22987590	-	TA4 protein (Fragment).
	Chr02	LOC_Os02g38060	Os02g0593900	22990685	22995388	+	Methyltransferase-related domain containing protein.
	Chr02	LOC_Os02g38080	Os02g0594100	23000073	23005321	+	Protein kinase ATN1.
	Chr02	LOC_Os02g38090	Os02g0594300	23024797	23025834	+	Enhancer of shoot regeneration ESR1.
	Chr02	LOC_Os02g38120	Os02g0594700	23046483	23047393	+	Non-phototropic hypocotyl 3.
	Chr02	LOC_Os02g38130	Os02g0594800	23062855	23066544	-	No apical meristem (NAM) protein domain containing protein.
	Chr02	LOC_Os02g38140	Os02g0594900	23069835	23072526	-	Glycosyl transferase, family 17 protein.
	Chr02	LOC_Os02g38160	Os02g0595100	23083106	23086437	-	N-acetylglucosaminyltransferase III.
	Chr02	LOC_Os02g38170	Os02g0595200	23097995	23098588	+	Conserved hypothetical protein.
	Chr02	LOC_Os02g38180	Os02g0595300	23101849	23102815	-	Conserved hypothetical protein.
	Chr02	LOC_Os02g38190	Os02g0595400	23105718	23106537	-	Conserved hypothetical protein.
	Chr02	LOC_Os02g38200	Os02g0595500	23107011	23110311	-	NAD-dependent isocitrate dehydrogenase precursor (EC 1.1.1.41).
	Chr02	LOC_Os02g38210	Os02g0595700	23111937	23113830	+	Chloroplast translational elongation factor Tu.
	Chr02	LOC_Os02g38220	Os02g0595800	23116208	23120443	+	Eukaryotic initiation factor 4B (Fragment).
	Chr02	LOC_Os02g38230	Os02g0595900	23121133	23123149	-	Partner protein of NRT2, Activator for NRT2, High-affinity nitrate transport
	Chr02	LOC_Os02g38240	Os02g0596000	23126927	23129898	-	Rhodanese-like domain containing protein.
	Chr02	LOC_Os02g38250	Os02g0596100	23132117	23140289	-	GLE1-like domain containing protein.
	Chr02	LOC_Os02g38260	Os02g0596200	23142111	23144293	+	Glycoside hydrolase, family 5 protein.
	Chr02	LOC_Os02g38290	Os02g0596300	23152884	23154628	-	Cytochrome P450 domain containing protein.
	Chr02	LOC_Os02g38300	Os02g0596500	23159865	23163343	-	Charged multivesicular body protein 6.
	Chr02	LOC_Os02g38320	Os02g0596700	23172608	23174864	+	protein binding protein.
	Chr02	LOC_Os02g38340	Os02g0596900	23177585	23182048	+	Actin/actin-like family protein.
	Chr02	LOC_Os02g38350	Os02g0597000	23183131	23186475	-	Regulator of chromosome condensation, RCC1 domain containing protein.
qGPB15	Chr03	LOC_Os03g44710	Os03g0650000	25197057	25206948	+	YABBY transcription factor, Control of seed shattering
	Chr03	LOC_Os03g44740	Os03g0650200	25219722	25221556	-	Cytochrome P450 CYP92C5.
	Chr03	LOC_Os03g44750	Os03g0650300	25227501	25228258	-	Hypothetical conserved gene.
	Chr03	LOC_Os03g44760	Os03g0650400	25234046	25240194	+	ameiotic 1.
	Chr03	LOC_Os03g44780	Os03g0650700	25250967	25254279	+	Translation elongation factor EFG/EF2, C-terminal domain containing protein.
	Chr03	LOC_Os03g44800	Os03g0650800	25264262	25267488	+	Protein of unknown function DUF593 family protein.
	Chr03	LOC_Os03g44800	Os03g0650850	25267550	25267893	+	Non-protein coding transcript.
	Chr03	LOC_Os03g44810	Os03g0650900	25268199	25272892	-	Ortholog of Arabidopsis NLA (AtNLA), RING-type E3 ubiquitin-ligase
	Chr03	LOC_Os03g44820	Os03g0651000	25276432	25278489	+	Glu-tRNAGln amidotransferase, C subunit family protein.
	Chr03	LOC_Os03g44830	Os03g0651100	25279444	25286387	-	Peptidase S54, rhomboid domain containing protein.
	Chr03	LOC_Os03g44835	Os03g0651201	25290922	25296331	-	Hypothetical protein.
	Chr03	LOC_Os03g44840	Os03g0651300	25297660	25301859	-	Protein of unknown function DUF580 family protein.
	Chr03	LOC_Os03g44870	Os03g0651700	25312532	25313578	-	Conserved hypothetical protein.
	Chr03	LOC_Os03g44880	Os03g0651800	25315697	25317065	+	Germin-like protein subfamily 2 member 1 precursor.
	Chr03	LOC_Os03g44900	Os03g0652100	25334373	25344979	+	Not CCR4-Not complex component, N-terminal domain containing protein.
	Chr03	LOC_Os03g44920	Os03g0652400	25356731	25358226	-	F-box domain, cyclin-like domain containing protein.
	Chr03	LOC_Os03g44944	Os03g0652600	25376204	25376854	-	Not1 N-terminal domain, CCR4-Not complex component family protein, expressed.
	Chr03	LOC_Os03g44980	Os03g0653100	25395294	25396720	+	F-box domain, cyclin-like domain containing protein.
	Chr03	LOC_Os03g45120	Os03g0653900	25463483	25464304	-	Hypothetical conserved gene.
	Chr03	LOC_Os03g45170	Os03g0654400	25504252	25509983	-	Cationic amino acid transporter-like protein.
	Chr03	LOC_Os03g45180	Os03g0654500	25512212	25517263	-	Domain of unknown function DUF2215 domain containing protein.
	Chr03	LOC_Os03g45194	Os03g0654600	25520279	25525342	-	Myb-like DNA-binding domain, SHAQKYF class family protein, expressed.
	Chr03	LOC_Os03g45210	Os03g0654700	25526785	25530702	-	Protein of unknown function DUF1637 family protein.
	Chr03	LOC_Os03g45220	Os03g0654800	25537516	25538078	+	Conserved hypothetical protein.
	Chr03	LOC_Os03g45230	Os03g0654900	25538864	25540143	+	Conserved hypothetical protein.
	Chr03	LOC_Os03g45250	Os03g0655100	25547399	25548779	+	Cupin, RmlC-type.
	Chr03	LOC_Os03g45260	Os03g0655200	25552429	25556486	-	Membrin 11 (AtMEMB11) (Golgi SNAP receptor complex member 2-1) (27 kDa Golgi SNARE protein).
	Chr03	LOC_Os03g45270	Os03g0655300	25558161	25560601	+	CS domain domain containing protein.
qGPB16	Chr06	LOC_Os06g22300	Os06g0328650	12943584	12946181	+	H0811D08.9 protein.
	Chr06	LOC_Os06g22330	Os06g0328800	12962885	12966473	+	Protein of unknown function DUF23 family protein.
	Chr06	LOC_Os06g22340	Os06g0328900	12967330	12968406	-	Cytochrome P450 family protein.
	Chr06	LOC_Os06g22380	Os06g0329200	12991051	13000888	-	Conserved hypothetical protein.
	Chr06	LOC_Os06g22390	Os06g0329300	13003028	13003793	+	Conserved hypothetical protein.
	Chr06	LOC_Os06g22394	Os06g0329350	13010100	13010587	-	Conserved hypothetical protein.
	Chr06	LOC_Os06g22440	Os06g0329900	13041900	13044158	+	SAM dependent carboxyl methyltransferase family protein.
	Chr06	LOC_Os06g22460	Os06g0330100	13054818	13058041	-	Blast resistance protein, Pseudogene due to premature stop mutation (most japonica varieties), Blast resistance
	Chr06	LOC_Os06g22490	Os06g0330400	13070021	13070937	-	Fatty acid hydroxylase domain containing protein.
	Chr06	LOC_Os06g22550	Os06g0331300	13101545	13113917	-	WD40 repeat domain containing protein.
	Chr06	LOC_Os06g22600	Os06g0331900	13143806	13146065	+	Uncharacterised protein family UPF0005 domain containing protein.
	Chr06	LOC_Os06g22650	Os06g0332400	13162901	13170755	+	VHS domain containing protein.
	Chr06	LOC_Os06g22654	Os06g0332500	13172164	13175101	-	Conserved hypothetical protein.
	Chr06	LOC_Os06g22660	Os06g0332600	13177570	13181678	+	Rf2 protein.
	Chr06	LOC_Os06g22670	Os06g0332700	13185273	13189310	-	Hypothetical conserved gene.
	Chr06	LOC_Os06g22690	Os06g0332800	13196376	13198623	-	Bundle sheath defective protein 2.
	Chr06	LOC_Os06g22700	Os06g0332900	13201039	13202281	-	Zn-finger, RanBP-type, containing protein.
	Chr06	LOC_Os06g22810	Os06g0334300	13297087	13301236	+	Resistance protein candidate (Fragment).
	Chr06	LOC_Os06g22820	Os06g0334400	13302562	13306574	-	Cdk-activating kinase 1At (Cdk-activating kinase CAK1At).
	Chr06	LOC_Os06g22829	Os06g0334600	13314452	13318244	-	Hypothetical protein.
	Chr06	LOC_Os06g22850	Os06g0335101	13327567	13329058	+	Micro-fibrillar-associated 1, C-terminal domain containing protein.
qGPB17	Chr06	LOC_Os06g30640	Os06g0501900	17737810	17739487	-	Cytochrome P450 family protein.
	Chr06	LOC_Os06g30700	Os06g0502800	17797607	17798791	-	Plant protein family protein, expressed.
	Chr06	LOC_Os06g30710	Os06g0502900	17812058	17815606	+	DGCR14 protein.
	Chr06	LOC_Os06g30730	Os06g0503100	17822397	17824603	-	ABC-2 type transporter domain containing protein.
	Chr06	LOC_Os06g30750	Os06g0503400	17836976	17840764	+	Reticulon family protein.
	Chr06	LOC_Os06g30780	Os06g0503800	17847303	17848113	-	Hypothetical conserved gene.
	Chr06	LOC_Os06g30790	Os06g0503900	17859496	17863417	+	Hypothetical conserved gene.
	Chr06	LOC_Os06g30810	Os06g0504100	17869243	17869929	-	SRF-type transcription factor family protein, expressed.
	Chr06	LOC_Os06g30820	Os06g0503600	17871084	17874266	-	Hypothetical conserved gene.
	Chr06	LOC_Os06g30830	Os06g0504450	17885715	17889958	-	Conserved hypothetical protein.
	Chr06	LOC_Os06g30860	Os06g0504900	17915923	17917083	-	WRKY transcription factor 31.
	Chr06	LOC_Os06g30894	Os06g0505100	17938656	17940296	-	Hypothetical conserved gene.
	Chr06	LOC_Os06g30894	Os06g0505202	17945588	17945857	-	Hypothetical conserved gene.
	Chr06	LOC_Os06g30901	Os06g0505302	17947253	17969877	-	SWEETIE (SWEETIE); binding.
	Chr06	LOC_Os06g30910	Os06g0505400	17973895	17978685	+	Abortive infection protein family protein.
	Chr06	LOC_Os06g30920	Os06g0505700	17984211	17986882	+	AGP16.
	Chr06	LOC_Os06g30930	Os06g0506000	17993237	17995212	+	Conserved hypothetical protein.
	Chr06	LOC_Os06g30940	Os06g0506100	17997701	18000859	+	Pentatricopeptide repeat domain containing protein.
	Chr06	LOC_Os06g30950	Os06g0506200	18002712	18009339	-	Protein of unknown function DUF250 domain containing protein.
	Chr06	LOC_Os06g30970	Os06g0506600	18015556	18017695	-	Ubiquitin carrier protein.
	Chr06	LOC_Os06g31060	Os06g0507100	18065964	18066543	-	Prolamin.
	Chr06	LOC_Os06g31060	Os06g0507150	18067619	18068240	-	Hypothetical conserved gene.
	Chr06	LOC_Os06g31070	Os06g0507200	18072258	18072890	-	Bifunctional inhibitor/plant lipid transfer protein/seed storage domain containing protein.
	Chr06	LOC_Os06g31090	Os06g0507300	18079011	18079819	-	GAMYB-binding protein.
	Chr06	LOC_Os06g31100	Os06g0507400	18081028	18086698	-	GAMYB-binding protein (Fragment).
	Chr06	LOC_Os06g31190	Os06g0507900	18116416	18117685	-	Conserved hypothetical protein.
	Chr06	LOC_Os06g31210	Os06g0508700	18145794	18146262	-	methionyl-tRNA synthetase-like protein (ISS).
	Chr06	LOC_Os06g31220	Os06g0509100	18159081	18165296	-	Serine/threonine protein kinase-related domain containing protein.
	Chr06	LOC_Os06g31270	Os06g0509600	18186931	18188528	+	Glycoside hydrolase, family 28 domain containing protein.
	Chr06	LOC_Os06g31280	Os06g0509900	18201961	18202883	-	Thionin.
qGPB18	Chr06	LOC_Os06g32160	Os06g0514100	18726431	18727299	-	Conserved hypothetical protein.
	Chr06	LOC_Os06g32240	Os06g0514800	18773329	18774239	-	Conserved hypothetical protein.
	Chr06	LOC_Os06g32480	Os06g0516432	18885063	18885686	+	OSIGBa0102O13.3 protein.
	Chr06	LOC_Os06g32600	Os06g0517700	18955486	18956519	-	cDNA, clone: J075167K24, full insert sequence.
[truncated: 125 more rows]
