# Supplementary material for: Association Study Reveals Genetic Loci Responsible for Arsenic, Cadmium and Lead Accumulation in Rice Grain in Contaminated Farmlands
Source: Front Plant Sci. 2019 Feb 5;10:61. doi: 10.3389/fpls.2019.00061 (PMC6370710; doi:10.3389/fpls.2019.00061)
Supplement: Supplementary file 6 [file Table_6.xlsx]

## Sheet: Table S6
Table S6. Quantitative trait loci containing genes responding to toxic heavy metal and metalloid stress.
Locus	Trait	Chromosome	Gene ID	Gene annotation
qGAS1	As	Chr01	LOC_Os01g55240	GA 2-oxidase3, GA metabolism
			LOC_Os01g55270	CS domain domain containing protein.
			LOC_Os01g55510	Dynein light chain.
			LOC_Os01g55520	Pollen-specific kinase partner protein
qGAS5/qGAS16	As	Chr05	LOC_Os05g31620	Polcalcin Jun o 2 (Calcium-binding pollen allergen Jun o 2).
			LOC_Os05g31670	AWPM-19-like protein, Stress tolerance through ABA-dependent patheway
			LOC_Os05g31785	Conserved hypothetical protein.
qGAS6	As	Chr05	LOC_Os05g41550	Conserved hypothetical protein.
qGAS7	As	Chr05	LOC_Os05g48680	Conserved hypothetical protein.
			LOC_Os05g48760	Protein of unknown function DUF1421 domain containing protein.
			LOC_Os05g48810	DnaJ-like protein.
			LOC_Os05g48855	predicted protein.
qGAS8	As	Chr09	LOC_Os09g36220	Circadian-associated rice pseudo response regulator, Control of flowering time
			LOC_Os09g36750	Peroxisome type ascorbate peroxidase.
			LOC_Os09g36800	3-dehydroquinate synthase-like protein.
qGAS9	As	Chr11	LOC_Os11g13980	Pisum sativum 17.9 kDa heat shock protein (hsp17.9) (Fragment).
			LOC_Os11g14190	Auxin-inducible protein.
qGAS13	As	Chr07	LOC_Os07g34520	Isocitrate lyase (Fragment).
			LOC_Os07g34640	Protein of unknown function DUF299 family protein.
qGAS12	As	Chr05	LOC_Os05g37060	OsARM1, R-R-type MYB-like transcription factor, Response to drought stress during reproductive development
			LOC_Os05g37190	T6J4.5 protein (WIP6 protein).
qGAS17	As	Chr06	LOC_Os06g46350	Patatin-related phospholipase A, Regulation of panicle length, grain shape and grain number per panicle
qGAS20	As	Chr03	LOC_Os03g28940	Tify domain containing protein.
qGAS23	As	Chr03	LOC_Os03g19560	Tetratricopeptide-like helical domain containing protein.
			LOC_Os03g19720	Hypersensitive reaction associated Ca2+-binding protein.
qGCD7	Cd	Chr12	LOC_Os12g41090	CBL-interacting protein kinase 4.
qGCD8	Cd	Chr01	LOC_Os01g73160	40S ribosomal protein S10-1.
qGCD9	Cd	Chr02	LOC_Os02g35000	Chaperone protein dnaJ 10 (AtJ10) (AtDjC10).
qGCD13	Cd	Chr04	LOC_Os04g33920	OSIGBa0092M08.2 protein.
qGCD14	Cd	Chr06	LOC_Os06g41450	VQ domain containing protein.
qGCD17	Cd	Chr03	LOC_Os03g60620	Non-cell-autonomous heat shock cognate protein 70.
			LOC_Os03g60720
