# Supplementary material for: Association Study Reveals Genetic Loci Responsible for Arsenic, Cadmium and Lead Accumulation in Rice Grain in Contaminated Farmlands
Source: Front Plant Sci. 2019 Feb 5;10:61. doi: 10.3389/fpls.2019.00061 (PMC6370710; doi:10.3389/fpls.2019.00061)
Supplement: Supplementary file 7 [file Table_7.xlsx]

## Sheet: Table S7
Table S7. SNP variations and their effects of LOC_Os01g56050 in 3K rice population.
	Accession	Subpopulation	32270223	32270685	32270908	32271051	32271109	32271235	32271441	32271703	32272293	32272774	32273061
Effects			Non-synonymous	Synonymous	Intron	Intron	Intron	Intron	Non-synonymous	Synonymous	Promoter	Promoter	Promoter
			Hap. A-1
NIPPONBARE			T	G	C	C	A	G	C	G	C	C	C
ARC 12490	IRGC 128224	admix	T	G	C	C	A	G	C	G	C	C	C
ARC 12536	IRGC 125644	admix	T	G	C	C	A	G	C	G	C	C	C
KAMJA	IRGC 126116	admix	T	G	C	C	A	G	C	G	C	C	C
KOCHUM	IRGC 132005	admix	T	G	C	C	A	G	C	G	C	C	C
MR39	IRGC 135993	admix	T	G	C	C	A	G	C	G	C	C	C
PAOTSUPAGAIAHON	IRGC 125867	admix	T	G	C	C	A	G	C	G	C	C	C
FIDJI	IRGC 122048	admix	T	G	C	C	A	G	C	G	C	C	C
BAWANGBIAN 1		admix	T	G	C	C	A	G	C	G	C	C	C
MUGUANUO		admix	T	G	C	C	A	G	C	G	C	C	C
NINGHUI 21		admix	T	G	C	C	A	G	C	G	C	C	C
CX579		admix	T	G	C	C	A	G	C	G	C	C	C
YA NONG ZAO 4	IRGC 125944	ind1A	T	G	C	C	A	G	C	G	C	C	C
RONG DAO 4	IRGC 127771	ind1A	T	G	C	C	A	G	C	G	C	C	C
E ZI 32	IRGC 128289	ind1A	T	G	C	C	A	G	C	G	C	C	C
GANG 46B	IRGC 135890	ind1A	T	G	C	C	A	G	C	G	C	C	C
ZHENGSHAN97		ind1A	T	G	C	C	A	G	C	G	C	C	C
ZAOXIAN 14	IRGC 136089	ind1A	T	G	C	C	A	G	C	G	C	C	C
IRGA 370-38-1-1F-C4-2	IRGC 125988	ind1B	T	G	C	C	A	G	C	G	C	C	C
ARC 18325	IRGC 135736	indx	T	G	C	C	A	G	C	G	C	C	C
CT 9737-6-1-1-2-2P-M	IRGC 120922	indx	T	G	C	C	A	G	C	G	C	C	C
E 2040	IRGC 125731	indx	T	G	C	C	A	G	C	G	C	C	C
NX 3533	IRGC 125859	indx	T	G	C	C	A	G	C	G	C	C	C
TOC 5430	IRGC 125924	indx	T	G	C	C	A	G	C	G	C	C	C
ICTA MOTAGUA	IRGC 125968	indx	T	G	C	C	A	G	C	G	C	C	C
IRGA 959-1-2-2F-4-1-4A-6-CA-6X	IRGC 126064	indx	T	G	C	C	A	G	C	G	C	C	C
INIAP 10	IRGC 125969	indx	T	G	C	C	A	G	C	G	C	C	C
ALTAMIRA 9	IRGC 127031	indx	T	G	C	C	A	G	C	G	C	C	C
R 582	IRGC 127757	indx	T	G	C	C	A	G	C	G	C	C	C
R 762	IRGC 128444	indx	T	G	C	C	A	G	C	G	C	C	C
AMERICAN RICE	IRGC 135828	indx	T	G	C	C	A	G	C	G	C	C	C
SAN**QISHILUO		indx	T	G	C	C	A	G	C	G	C	C	C
ARC 11802	IRGC 132421	japx	T	G	C	C	A	G	C	G	C	C	C
HAOBAYONG 1		japx	T	G	C	C	A	G	C	G	C	C	C
LOMPUG		japx	T	G	C	C	A	G	C	G	C	C	C
571	IRGC 125630	japx	T	G	C	C	A	G	C	G	C	C	C
RUBINO	IRGC 122230	japx	T	G	C	C	A	G	C	G	C	C	C
GERDEH	IRGC 117474	japx	T	G	C	C	A	G	C	G	C	C	C
RIKUTO KEMOCHI	IRGC 117569	japx	T	G	C	C	A	G	C	G	C	C	C
MOLO	IRGC 125843	japx	T	G	C	C	A	G	C	G	C	C	C
GITANO	IRGC 125752	japx	T	G	C	C	A	G	C	G	C	C	C
IMPROVED BLUE ROSE	IRGC 125771	japx	T	G	C	C	A	G	C	G	C	C	C
FORTUNA INIA	IRGC 125741	japx	T	G	C	C	A	G	C	G	C	C	C
ESTRELA A	IRGC 125733	japx	T	G	C	C	A	G	C	G	C	C	C
SALVO	IRGC 122237	japx	T	G	C	C	A	G	C	G	C	C	C
GRITNA	IRGC 122073	japx	T	G	C	C	A	G	C	G	C	C	C
RUBIDIO	IRGC 122228	japx	T	G	C	C	A	G	C	G	C	C	C
HAREM	IRGC 122077	japx	T	G	C	C	A	G	C	G	C	C	C
MESTRE	IRGC 122169	japx	T	G	C	C	A	G	C	G	C	C	C
LORD	IRGC 122150	japx	T	G	C	C	A	G	C	G	C	C	C
GRALDO	IRGC 122071	japx	T	G	C	C	A	G	C	G	C	C	C
RONCOLO	IRGC 122221	japx	T	G	C	C	A	G	C	G	C	C	C
AUGUSTO	IRGC 121971	japx	T	G	C	C	A	G	C	G	C	C	C
FAMILIA 181	IRGC 122046	japx	T	G	C	C	A	G	C	G	C	C	C
ANSEATICO	IRGC 121964	japx	T	G	C	C	A	G	C	G	C	C	C
RIZZOTTO 51/1	IRGC 122218	japx	T	G	C	C	A	G	C	G	C	C	C
SLAVA	IRGC 122252	japx	T	G	C	C	A	G	C	G	C	C	C
SAGRES	IRGC 121820	japx	T	G	C	C	A	G	C	G	C	C	C
ARLESIENNE	IRGC 121968	japx	T	G	C	C	A	G	C	G	C	C	C
CALENDAL	IRGC 121995	japx	T	G	C	C	A	G	C	G	C	C	C
CT 23	IRGC 122022	japx	T	G	C	C	A	G	C	G	C	C	C
DELTA	IRGC 122303	japx	T	G	C	C	A	G	C	G	C	C	C
XINTUAN HEI GU	IRGC 128505	japx	T	G	C	C	A	G	C	G	C	C	C
CANLUBANG	IRGC 127247	japx	T	G	C	C	A	G	C	G	C	C	C
LIJIAN 942	IRGC 128365	japx	T	G	C	C	A	G	C	G	C	C	C
KHAO NAM YEN	IRGC 128084	japx	T	G	C	C	A	G	C	G	C	C	C
LENGSHUIGU 2		japx	T	G	C	C	A	G	C	G	C	C	C
YUYANNUO		japx	T	G	C	C	A	G	C	G	C	C	C
LENGSHUINUO		japx	T	G	C	C	A	G	C	G	C	C	C
BANJIEMANG2		japx	T	G	C	C	A	G	C	G	C	C	C
DACCA6	IRGC 135876	japx	T	G	C	C	A	G	C	G	C	C	C
AMARELES	IRGC 135826	japx	T	G	C	C	A	G	C	G	C	C	C
AI YEH LU	IRGC 135823	japx	T	G	C	C	A	G	C	G	C	C	C
IR69428-6-1-1-3-3	IRGC 135935	japx	T	G	C	C	A	G	C	G	C	C	C
HP121		japx	T	G	C	C	A	G	C	G	C	C	C
CT 36	IRGC 122023	japx	T	G	C	C	A	G	C	G	C	C	C
COLOMBIA 1	IRGC 125714	japx	T	G	C	C	A	G	C	G	C	C	C
NEP NGAU	IRGC 126074	japx	T	G	C	C	A	G	C	G	C	C	C
CP 231	IRGC 126195	japx	T	G	C	C	A	G	C	G	C	C	C
NEP HOA VANG	IRGC 117537	japx	T	G	C	C	A	G	C	G	C	C	C
MELAS	IRGC 122167	japx	T	G	C	C	A	G	C	G	C	C	C
GIGANTE VERCELLI	IRGC 122055	japx	T	G	C	C	A	G	C	G	C	C	C
KULON	IRGC 122142	japx	T	G	C	C	A	G	C	G	C	C	C
MEJANES 2	IRGC 122166	japx	T	G	C	C	A	G	C	G	C	C	C
LU TAO 2	IRGC 128371	japx	T	G	C	C	A	G	C	G	C	C	C
PI 160862-1		japx	T	G	C	C	A	G	C	G	C	C	C
SENG CHUI LIN	IRGC 128463	japx	T	G	C	C	A	G	C	G	C	C	C
KHUDWANI ACC 202	IRGC 127522	japx	T	G	C	C	A	G	C	G	C	C	C
ZAOSHENGBAI	IRGC 136088	japx	T	G	C	C	A	G	C	G	C	C	C
JIJUCAS CLARO	IRGC 135955	japx	T	G	C	C	A	G	C	G	C	C	C
LAOGUANGTOU 83		japx	T	G	C	C	A	G	C	G	C	C	C
HUHUI 628		japx	T	G	C	C	A	G	C	G	C	C	C
QD_441		japx	T	G	C	C	A	G	C	G	C	C	C
02428-IL	IRGC 135810	japx	T	G	C	C	A	G	C	G	C	C	C
CAU1	IRGC 135860	japx	T	G	C	C	A	G	C	G	C	C	C
CAU2	IRGC 135861	japx	T	G	C	C	A	G	C	G	C	C	C
HOKURIKU 52	IRGC 125763	subtrop	T	G	C	C	A	G	C	G	C	C	C
E WAWNG	IRGC 126134	subtrop	T	G	C	C	A	G	C	G	C	C	C
TA SENG	IRGC 128482	subtrop	T	G	C	C	A	G	C	G	C	C	C
BAN KEO	IRGC 135563	subtrop	T	G	C	C	A	G	C	G	C	C	C
THANGONE	IRGC 135801	subtrop	T	G	C	C	A	G	C	G	C	C	C
LEUANG GLIANG	IRGC 125823	subtrop	T	G	C	C	A	G	C	G	C	C	C
YAHNG LEU	IRGC 126316	subtrop	T	G	C	C	A	G	C	G	C	C	C
BUE GA WA	IRGC 127041	subtrop	T	G	C	C	A	G	C	G	C	C	C
DAM	IRGC 126197	subtrop	T	G	C	C	A	G	C	G	C	C	C
VIETNAM 1	IRGC 122281	subtrop	T	G	C	C	A	G	C	G	C	C	C
IC 25690	IRGC 128317	subtrop	T	G	C	C	A	G	C	G	C	C	C
AE WAWNG POO DOO	IRGC 131964	subtrop	T	G	C	C	A	G	C	G	C	C	C
BUENG MONG LENG WE	IRGC 128246	subtrop	T	G	C	C	A	G	C	G	C	C	C
PHIT CHZK	IRGC 128431	subtrop	T	G	C	C	A	G	C	G	C	C	C
KHAO' NAN	IRGC 128340	subtrop	T	G	C	C	A	G	C	G	C	C	C
NAM JAM	IRGC 128400	subtrop	T	G	C	C	A	G	C	G	C	C	C
SI NAM PUENG	IRGC 128472	subtrop	T	G	C	C	A	G	C	G	C	C	C
HO MOK	IRGC 135754	subtrop	T	G	C	C	A	G	C	G	C	C	C
CHAO MEO	IRGC 132278	subtrop	T	G	C	C	A	G	C	G	C	C	C
NIA	IRGC 128406	subtrop	T	G	C	C	A	G	C	G	C	C	C
HANG	IRGC 128306	subtrop	T	G	C	C	A	G	C	G	C	C	C
MON LAI	IRGC 128391	subtrop	T	G	C	C	A	G	C	G	C	C	C
THATENG	IRGC 135802	subtrop	T	G	C	C	A	G	C	G	C	C	C
PANG	IRGC 127712	subtrop	T	G	C	C	A	G	C	G	C	C	C
A MOUK	IRGC 128215	subtrop	T	G	C	C	A	G	C	G	C	C	C
BAN BONG	IRGC 128237	subtrop	T	G	C	C	A	G	C	G	C	C	C
DENG PEE	IRGC 128276	subtrop	T	G	C	C	A	G	C	G	C	C	C
DON	IRGC 128283	subtrop	T	G	C	C	A	G	C	G	C	C	C
YARSABA	IRGC 132304	subtrop	T	G	C	C	A	G	C	G	C	C	C
POU	IRGC 132034	subtrop	T	G	C	C	A	G	C	G	C	C	C
TAM	IRGC 128481	subtrop	T	G	C	C	A	G	C	G	C	C	C
LAI HIN	IRGC 135767	subtrop	T	G	C	C	A	G	C	G	C	C	C
VOK	IRGC 128497	subtrop	T	G	C	C	A	G	C	G	C	C	C
CHAO PEE	IRGC 127267	subtrop	T	G	C	C	A	G	C	G	C	C	C
KON SIM	IRGC 128352	subtrop	T	G	C	C	A	G	C	G	C	C	C
DENG NYAY	IRGC 127312	subtrop	T	G	C	C	A	G	C	G	C	C	C
DO LEUANG	IRGC 128282	subtrop	T	G	C	C	A	G	C	G	C	C	C
DOK HIEN NOI	IRGC 127335	subtrop	T	G	C	C	A	G	C	G	C	C	C
KAUK PAHLING	IRGC 128520	subtrop	T	G	C	C	A	G	C	G	C	C	C
NYON	IRGC 128413	subtrop	T	G	C	C	A	G	C	G	C	C	C
HAI NA	IRGC 127399	subtrop	T	G	C	C	A	G	C	G	C	C	C
LAB	IRGC 127540	subtrop	T	G	C	C	A	G	C	G	C	C	C
LOUK NOK	IRGC 127575	subtrop	T	G	C	C	A	G	C	G	C	C	C
MAK KHEUA DENG	IRGC 127592	subtrop	T	G	C	C	A	G	C	G	C	C	C
MAK KHEUA KANG	IRGC 127593	subtrop	T	G	C	C	A	G	C	G	C	C	C
MEE	IRGC 127621	subtrop	T	G	C	C	A	G	C	G	C	C	C
MAK KHEUA		subtrop	T	G	C	C	A	G	C	G	C	C	C
LEP HED	IRGC 128360	subtrop	T	G	C	C	A	G	C	G	C	C	C
KHAI DO	IRGC 132345	subtrop	T	G	C	C	A	G	C	G	C	C	C
ARC 11946	IRGC 132318	subtrop	T	G	C	C	A	G	C	G	C	C	C
ARC 12655	IRGC 132240	subtrop	T	G	C	C	A	G	C	G	C	C	C
ARC 13156	IRGC 128226	subtrop	T	G	C	C	A	G	C	G	C	C	C
R 258	IRGC 132264	subtrop	T	G	C	C	A	G	C	G	C	C	C
CHABLI CHABOL GLANG	IRGC 128256	subtrop	T	G	C	C	A	G	C	G	C	C	C
KHAO DAM	IRGC 132272	subtrop	T	G	C	C	A	G	C	G	C	C	C
LAI HANG HMA	IRGC 128522	subtrop	T	G	C	C	A	G	C	G	C	C	C
BUBAW	IRGC 132307	subtrop	T	G	C	C	A	G	C	G	C	C	C
XISHI 15		subtrop	T	G	C	C	A	G	C	G	C	C	C
HAOMAKE (K)		subtrop	T	G	C	C	A	G	C	G	C	C	C
BER YA	IRGC 128241	subtrop	T	G	C	C	A	G	C	G	C	C	C
ARC 11424	IRGC 127938	subtrop	T	G	C	C	A	G	C	G	C	C	C
ARC 11478	IRGC 128221	subtrop	T	G	C	C	A	G	C	G	C	C	C
ARC 11768	IRGC 131966	subtrop	T	G	C	C	A	G	C	G	C	C	C
ARC 13257	IRGC 127151	subtrop	T	G	C	C	A	G	C	G	C	C	C
NABESHI	IRGC 117535	subtrop	T	G	C	C	A	G	C	G	C	C	C
TSCHINANANGKA	IRGC 125930	subtrop	T	G	C	C	A	G	C	G	C	C	C
DAGPA MRAS	IRGC 127043	subtrop	T	G	C	C	A	G	C	G	C	C	C
MANDASHERPO	IRGC 125995	subtrop	T	G	C	C	A	G	C	G	C	C	C
JANA (NAM)	IRGC 125780	subtrop	T	G	C	C	A	G	C	G	C	C	C
BALINGMI	IRGC 126179	subtrop	T	G	C	C	A	G	C	G	C	C	C
KAO SONG HAI	IRGC 128332	subtrop	T	G	C	C	A	G	C	G	C	C	C
PLE LIA	IRGC 128435	subtrop	T	G	C	C	A	G	C	G	C	C	C
KHAO' NGAW	IRGC 128341	subtrop	T	G	C	C	A	G	C	G	C	C	C
SET	IRGC 127795	subtrop	T	G	C	C	A	G	C	G	C	C	C
SOM	IRGC 128474	subtrop	T	G	C	C	A	G	C	G	C	C	C
KHAO KHOT	IRGC 128339	subtrop	T	G	C	C	A	G	C	G	C	C	C
NYAE	IRGC 128410	subtrop	T	G	C	C	A	G	C	G	C	C	C
KHAO		subtrop	T	G	C	C	A	G	C	G	C	C	C
NOK KOD	IRGC 128407	subtrop	T	G	C	C	A	G	C	G	C	C	C
IARI 11387	IRGC 128314	subtrop	T	G	C	C	A	G	C	G	C	C	C
ARC 12730		subtrop	T	G	C	C	A	G	C	G	C	C	C
ARC 12861		subtrop	T	G	C	C	A	G	C	G	C	C	C
LAMUJIA		subtrop	T	G	C	C	A	G	C	G	C	C	C
KAMNAM	IRGC 125793	subtrop	T	G	C	C	A	G	C	G	C	C	C
NAM ROO	IRGC 125848	subtrop	T	G	C	C	A	G	C	G	C	C	C
KHAO' DAENG HAWM	IRGC 131999	subtrop	T	G	C	C	A	G	C	G	C	C	C
XIENG KANG	IRGC 132303	subtrop	T	G	C	C	A	G	C	G	C	C	C
LEUANG	IRGC 128362	subtrop	T	G	C	C	A	G	C	G	C	C	C
MUANG TAY	IRGC 136100	subtrop	T	G	C	C	A	G	C	G	C	C	C
NYAO	IRGC 128412	subtrop	T	G	C	C	A	G	C	G	C	C	C
VIENG	IRGC 128201	subtrop	T	G	C	C	A	G	C	G	C	C	C
LAI DAM	IRGC 127541	subtrop	T	G	C	C	A	G	C	G	C	C	C
KHAO LOUANG	IRGC 135759	subtrop	T	G	C	C	A	G	C	G	C	C	C
MAK BOUAP	IRGC 132274	subtrop	T	G	C	C	A	G	C	G	C	C	C
SHANJIUGU		subtrop	T	G	C	C	A	G	C	G	C	C	C
M 102	IRGC 125620	temp	T	G	C	C	A	G	C	G	C	C	C
CHUNG YI	IRGC 125709	temp	T	G	C	C	A	G	C	G	C	C	C
WIR 884	IRGC 125939	temp	T	G	C	C	A	G	C	G	C	C	C
M 203	IRGC 126118	temp	T	G	C	C	A	G	C	G	C	C	C
YANGKENUO		temp	T	G	C	C	A	G	C	G	C	C	C
WUZIDUI		temp	T	G	C	C	A	G	C	G	C	C	C
GHIBLI	IRGC 122053	temp	T	G	C	C	A	G	C	G	C	C	C
KARA SHALI	IRGC 131998	temp	T	G	C	C	A	G	C	G	C	C	C
HONGKEZHENUO		temp	T	G	C	C	A	G	C	G	C	C	C
AUZGUSTA	IRGC 121972	temp	T	G	C	C	A	G	C	G	C	C	C
BLAU BLA		temp	T	G	C	C	A	G	C	G	C	C	C
BACK KYUNG ZO	IRGC 132323	temp	T	G	C	C	A	G	C	G	C	C	C
GUANGKEXIANGNUO		temp	T	G	C	C	A	G	C	G	C	C	C
1968-02-01	IRGC 126113	temp	T	G	C	C	A	G	C	G	C	C	C
81 A 32	IRGC 125631	temp	T	G	C	C	A	G	C	G	C	C	C
7507-137	IRGC 121242	temp	T	G	C	C	A	G	C	G	C	C	C
KOPANCSI KEREK	IRGC 125808	temp	T	G	C	C	A	G	C	G	C	C	C
TAKAO MOCHI	IRGC 125915	temp	T	G	C	C	A	G	C	G	C	C	C
BULI INIA	IRGC 126050	temp	T	G	C	C	A	G	C	G	C	C	C
M 7	IRGC 127058	temp	T	G	C	C	A	G	C	G	C	C	C
NORIN 6	IRGC 126120	temp	T	G	C	C	A	G	C	G	C	C	C
S 201	IRGC 125893	temp	T	G	C	C	A	G	C	G	C	C	C
KOTOBUKI MOCHI	IRGC 117518	temp	T	G	C	C	A	G	C	G	C	C	C
HWANGJO	IRGC 125768	temp	T	G	C	C	A	G	C	G	C	C	C
CI 9498	IRGC 125712	temp	T	G	C	C	A	G	C	G	C	C	C
CI 1600	IRGC 125710	temp	T	G	C	C	A	G	C	G	C	C	C
TAICHUNG 179	IRGC 125910	temp	T	G	C	C	A	G	C	G	C	C	C
MURASAHITSUTSURI	IRGC 125846	temp	T	G	C	C	A	G	C	G	C	C	C
BENLLOK	IRGC 127036	temp	T	G	C	C	A	G	C	G	C	C	C
JAPONES BALILLA	IRGC 125781	temp	T	G	C	C	A	G	C	G	C	C	C
SZANISZLO 2	IRGC 125908	temp	T	G	C	C	A	G	C	G	C	C	C
TEPUKE	IRGC 125919	temp	T	G	C	C	A	G	C	G	C	C	C
JEUK DO	IRGC 125784	temp	T	G	C	C	A	G	C	G	C	C	C
WA BANG	IRGC 125934	temp	T	G	C	C	A	G	C	G	C	C	C
YONG AN HUK	IRGC 125945	temp	T	G	C	C	A	G	C	G	C	C	C
ROCCA	IRGC 125888	temp	T	G	C	C	A	G	C	G	C	C	C
WIR 1951	IRGC 125938	temp	T	G	C	C	A	G	C	G	C	C	C
HEUKSANJO	IRGC 125761	temp	T	G	C	C	A	G	C	G	C	C	C
SANT ANDREA	IRGC 125898	temp	T	G	C	C	A	G	C	G	C	C	C
DACHEONGBYEO	IRGC 125717	temp	T	G	C	C	A	G	C	G	C	C	C
SENIA	IRGC 125899	temp	T	G	C	C	A	G	C	G	C	C	C
KALIN	IRGC 125791	temp	T	G	C	C	A	G	C	G	C	C	C
CHALBYEO	IRGC 125698	temp	T	G	C	C	A	G	C	G	C	C	C
CHEONJUDO	IRGC 125700	temp	T	G	C	C	A	G	C	G	C	C	C
MAEKJO	IRGC 125830	temp	T	G	C	C	A	G	C	G	C	C	C
HAN NUO	IRGC 125757	temp	T	G	C	C	A	G	C	G	C	C	C
DAN YAN NUO	IRGC 126198	temp	T	G	C	C	A	G	C	G	C	C	C
BERGREIS	IRGC 126185	temp	T	G	C	C	A	G	C	G	C	C	C
FU LI HONG	IRGC 125610	temp	T	G	C	C	A	G	C	G	C	C	C
TEXAS PATNA 49	IRGC 125920	temp	T	G	C	C	A	G	C	G	C	C	C
HAN NUO	IRGC 125758	temp	T	G	C	C	A	G	C	G	C	C	C
S 102/2	IRGC 121816	temp	T	G	C	C	A	G	C	G	C	C	C
FAISCA	IRGC 122045	temp	T	G	C	C	A	G	C	G	C	C	C
ESCARLATE	IRGC 122043	temp	T	G	C	C	A	G	C	G	C	C	C
CAMPINO	IRGC 121996	temp	T	G	C	C	A	G	C	G	C	C	C
ITALPATNA 48	IRGC 122121	temp	T	G	C	C	A	G	C	G	C	C	C
ULLAL	IRGC 122271	temp	T	G	C	C	A	G	C	G	C	C	C
IBO 400	IRGC 122085	temp	T	G	C	C	A	G	C	G	C	C	C
SUPER	IRGC 122257	temp	T	G	C	C	A	G	C	G	C	C	C
SELN 244 A 6-20	IRGC 122244	temp	T	G	C	C	A	G	C	G	C	C	C
ROXANI	IRGC 122222	temp	T	G	C	C	A	G	C	G	C	C	C
SETTANTUNO	IRGC 122249	temp	T	G	C	C	A	G	C	G	C	C	C
CARRICO	IRGC 122001	temp	T	G	C	C	A	G	C	G	C	C	C
CLOT	IRGC 122016	temp	T	G	C	C	A	G	C	G	C	C	C
RIBE 253	IRGC 122217	temp	T	G	C	C	A	G	C	G	C	C	C
SMERALDO	IRGC 122253	temp	T	G	C	C	A	G	C	G	C	C	C
SAFARI	IRGC 121819	temp	T	G	C	C	A	G	C	G	C	C	C
SHSS 53	IRGC 122251	temp	T	G	C	C	A	G	C	G	C	C	C
SALOIO	IRGC 122235	temp	T	G	C	C	A	G	C	G	C	C	C
THAIPERLA	IRGC 122265	temp	T	G	C	C	A	G	C	G	C	C	C
FRANCES	IRGC 122051	temp	T	G	C	C	A	G	C	G	C	C	C
VALTEJO	IRGC 122273	temp	T	G	C	C	A	G	C	G	C	C	C
PIEMONTE	IRGC 122202	temp	T	G	C	C	A	G	C	G	C	C	C
RODINA	IRGC 122219	temp	T	G	C	C	A	G	C	G	C	C	C
MUGA	IRGC 122175	temp	T	G	C	C	A	G	C	G	C	C	C
FLIPPER	IRGC 122049	temp	T	G	C	C	A	G	C	G	C	C	C
MARENY	IRGC 122162	temp	T	G	C	C	A	G	C	G	C	C	C
S 102	IRGC 121817	temp	T	G	C	C	A	G	C	G	C	C	C
CAPATAZ	IRGC 121998	temp	T	G	C	C	A	G	C	G	C	C	C
HARRA	IRGC 122078	temp	T	G	C	C	A	G	C	G	C	C	C
LUSITO IRRADIADO 859-85-2	IRGC 122152	temp	T	G	C	C	A	G	C	G	C	C	C
CHIPKA	IRGC 122007	temp	T	G	C	C	A	G	C	G	C	C	C
SR 113	IRGC 122256	temp	T	G	C	C	A	G	C	G	C	C	C
PLOVDIV 22	IRGC 122203	temp	T	G	C	C	A	G	C	G	C	C	C
RUBI	IRGC 122229	temp	T	G	C	C	A	G	C	G	C	C	C
YRM 6-2	IRGC 122300	temp	T	G	C	C	A	G	C	G	C	C	C
CIGALON	IRGC 122013	temp	T	G	C	C	A	G	C	G	C	C	C
RPC 12	IRGC 122223	temp	T	G	C	C	A	G	C	G	C	C	C
SAKHA 102	IRGC 122233	temp	T	G	C	C	A	G	C	G	C	C	C
SANGHAI	IRGC 122241	temp	T	G	C	C	A	G	C	G	C	C	C
T 757	IRGC 122259	temp	T	G	C	C	A	G	C	G	C	C	C
WIR 2091	IRGC 128502	temp	T	G	C	C	A	G	C	G	C	C	C
FEI ZHAO 12	IRGC 128291	temp	T	G	C	C	A	G	C	G	C	C	C
MA SHE 8	IRGC 128384	temp	T	G	C	C	A	G	C	G	C	C	C
PL 3165	IRGC 128434	temp	T	G	C	C	A	G	C	G	C	C	C
SI WAN 14	IRGC 127815	temp	T	G	C	C	A	G	C	G	C	C	C
91-382	IRGC 131960	temp	T	G	C	C	A	G	C	G	C	C	C
MUNJI	IRGC 128396	temp	T	G	C	C	A	G	C	G	C	C	C
CHUBU 17	IRGC 128262	temp	T	G	C	C	A	G	C	G	C	C	C
NOINJO	IRGC 132020	temp	T	G	C	C	A	G	C	G	C	C	C
HUA 24	IRGC 128312	temp	T	G	C	C	A	G	C	G	C	C	C
WEONJU 8	IRGC 128501	temp	T	G	C	C	A	G	C	G	C	C	C
NORIN 21	IRGC 128409	temp	T	G	C	C	A	G	C	G	C	C	C
NAGKAYAT	IRGC 127642	temp	T	G	C	C	A	G	C	G	C	C	C
GINMASARI	IRGC 128299	temp	T	G	C	C	A	G	C	G	C	C	C
KINUGASAWASE	IRGC 128347	temp	T	G	C	C	A	G	C	G	C	C	C
SHA TIAO TSAO	IRGC 128469	temp	T	G	C	C	A	G	C	G	C	C	C
AIKAWA 44	IRGC 128212	temp	T	G	C	C	A	G	C	G	C	C	C
BEN KEI	IRGC 128240	temp	T	G	C	C	A	G	C	G	C	C	C
SACHIKAZE	IRGC 128455	temp	T	G	C	C	A	G	C	G	C	C	C
CHINES	IRGC 128261	temp	T	G	C	C	A	G	C	G	C	C	C
DEWAMINORI	IRGC 128277	temp	T	G	C	C	A	G	C	G	C	C	C
SSAL BYEO	IRGC 132370	temp	T	G	C	C	A	G	C	G	C	C	C
YE ZO	IRGC 128507	temp	T	G	C	C	A	G	C	G	C	C	C
IAS 22-8 PALMAR	IRGC 128315	temp	T	G	C	C	A	G	C	G	C	C	C
K 113	IRGC 128326	temp	T	G	C	C	A	G	C	G	C	C	C
K 78-13	IRGC 132425	temp	T	G	C	C	A	G	C	G	C	C	C
CHING HSI 15	IRGC 135564	temp	T	G	C	C	A	G	C	G	C	C	C
7516-14	IRGC 132271	temp	T	G	C	C	A	G	C	G	C	C	C
IREQUIN	IRGC 128519	temp	T	G	C	C	A	G	C	G	C	C	C
SANSUIJIN	IRGC 136041	temp	T	G	C	C	A	G	C	G	C	C	C
BAXIANG		temp	T	G	C	C	A	G	C	G	C	C	C
AERJITUO	IRGC 135822	temp	T	G	C	C	A	G	C	G	C	C	C
ALBANIA RICE	IRGC 135825	temp	T	G	C	C	A	G	C	G	C	C	C
MAGUZI		temp	T	G	C	C	A	G	C	G	C	C	C
HUANGPINUO		temp	T	G	C	C	A	G	C	G	C	C	C
ZIMANGFEIE		temp	T	G	C	C	A	G	C	G	C	C	C
JIANGHUADAO	IRGC 135953	temp	T	G	C	C	A	G	C	G	C	C	C
QINGJINZAOSHENG	IRGC 136029	temp	T	G	C	C	A	G	C	G	C	C	C
HONGSE 90	IRGC 135905	temp	T	G	C	C	A	G	C	G	C	C	C
KELUODUO B	IRGC 135966	temp	T	G	C	C	A	G	C	G	C	C	C
LONGHUAMAOHU		temp	T	G	C	C	A	G	C	G	C	C	C
GUANTUIBAIHE 1		temp	T	G	C	C	A	G	C	G	C	C	C
HEIMANGDAO		temp	T	G	C	C	A	G	C	G	C	C	C
JINDAO 1	IRGC 135957	temp	T	G	C	C	A	G	C	G	C	C	C
ZHENGDAO 5		temp	T	G	C	C	A	G	C	G	C	C	C
C52		temp	T	G	C	C	A	G	C	G	C	C	C
YUNGENG 23		temp	T	G	C	C	A	G	C	G	C	C	C
YJ30	IRGC 136079	temp	T	G	C	C	A	G	C	G	C	C	C
GUANDONG 194 (SOFT RICE)	IRGC 135898	temp	T	G	C	C	A	G	C	G	C	C	C
DIANGENG	IRGC 135879	temp	T	G	C	C	A	G	C	G	C	C	C
GIZA159	IRGC 135895	temp	T	G	C	C	A	G	C	G	C	C	C
JP-5	IRGC 135961	temp	T	G	C	C	A	G	C	G	C	C	C
CX427		temp	T	G	C	C	A	G	C	G	C	C	C
CX428		temp	T	G	C	C	A	G	C	G	C	C	C
CX429		temp	T	G	C	C	A	G	C	G	C	C	C
YUNLEN 13	IRGC 128509	temp	T	G	C	C	A	G	C	G	C	C	C
ANNONGWANGENG B		temp	T	G	C	C	A	G	C	G	C	C	C
CHENNONG 89366		temp	T	G	C	C	A	G	C	G	C	C	C
M401	IRGC 135978	temp	T	G	C	C	A	G	C	G	C	C	C
JINBUBYEO	IRGC 126967	temp	T	G	C	C	A	G	C	G	C	C	C
SHINCHIKU IKU 103	IRGC 121501	temp	T	G	C	C	A	G	C	G	C	C	C
AI DA ZHONG	IRGC 121246	temp	T	G	C	C	A	G	C	G	C	C	C
CHIANAN 8	IRGC 125701	temp	T	G	C	C	A	G	C	G	C	C	C
RAZZA 77		temp	T	G	C	C	A	G	C	G	C	C	C
KANU DAM	IRGC 125794	temp	T	G	C	C	A	G	C	G	C	C	C
HOKUSETSU	IRGC 125764	temp	T	G	C	C	A	G	C	G	C	C	C
NONG KE	IRGC 125856	temp	T	G	C	C	A	G	C	G	C	C	C
JO SANG DAE YA	IRGC 125788	temp	T	G	C	C	A	G	C	G	C	C	C
TAICHUNG 65	IRGC 125911	temp	T	G	C	C	A	G	C	G	C	C	C
DA DAO TOU	IRGC 125718	temp	T	G	C	C	A	G	C	G	C	C	C
FUKUSHIMA MOCHI (GLUT)	IRGC 125743	temp	T	G	C	C	A	G	C	G	C	C	C
SUWEON 295	IRGC 126990	temp	T	G	C	C	A	G	C	G	C	C	C
BETIS	IRGC 125679	temp	T	G	C	C	A	G	C	G	C	C	C
IR 73688-57-2	IRGC 125980	temp	T	G	C	C	A	G	C	G	C	C	C
H 305-84	IRGC 127074	temp	T	G	C	C	A	G	C	G	C	C	C
IR 68333-R-R-B-19	IRGC 126027	temp	T	G	C	C	A	G	C	G	C	C	C
GALSAEGSSAL SHAREI		temp	T	G	C	C	A	G	C	G	C	C	C
GIOVANNI MARCHETTI	IRGC 122056	temp	T	G	C	C	A	G	C	G	C	C	C
POLIZESTI 28	IRGC 122207	temp	T	G	C	C	A	G	C	G	C	C	C
OPALE	IRGC 122183	temp	T	G	C	C	A	G	C	G	C	C	C
MIARA	IRGC 122170	temp	T	G	C	C	A	G	C	G	C	C	C
TIMICH 108	IRGC 122267	temp	T	G	C	C	A	G	C	G	C	C	C
SAEDINENIE	IRGC 121818	temp	T	G	C	C	A	G	C	G	C	C	C
JUBILIENI	IRGC 122126	temp	T	G	C	C	A	G	C	G	C	C	C
LOMELLINO	IRGC 122149	temp	T	G	C	C	A	G	C	G	C	C	C
PRECOZ 2 F A	IRGC 122208	temp	T	G	C	C	A	G	C	G	C	C	C
SAKHA 103	IRGC 122234	temp	T	G	C	C	A	G	C	G	C	C	C
BAI MANG AI ZHONG	IRGC 128235	temp	T	G	C	C	A	G	C	G	C	C	C
HEI TOU HONG	IRGC 128307	temp	T	G	C	C	A	G	C	G	C	C	C
HONG PI NUO	IRGC 127415	temp	T	G	C	C	A	G	C	G	C	C	C
LUAN DAO	IRGC 128370	temp	T	G	C	C	A	G	C	G	C	C	C
WAN GENG BAI DAO TOU	IRGC 128499	temp	T	G	C	C	A	G	C	G	C	C	C
YI SUI QI	IRGC 128508	temp	T	G	C	C	A	G	C	G	C	C	C
36037-1	IRGC 132313	temp	T	G	C	C	A	G	C	G	C	C	C
GONG SHE 9	IRGC 128303	temp	T	G	C	C	A	G	C	G	C	C	C
DECHANGBYEO	IRGC 128275	temp	T	G	C	C	A	G	C	G	C	C	C
ZUIHOU	IRGC 128514	temp	T	G	C	C	A	G	C	G	C	C	C
CN 1067	IRGC 127285	temp	T	G	C	C	A	G	C	G	C	C	C
MAO ZHA NUO	IRGC 127608	temp	T	G	C	C	A	G	C	G	C	C	C
FAN GENG 6	IRGC 136098	temp	T	G	C	C	A	G	C	G	C	C	C
DUAN SHEN ZI	IRGC 128284	temp	T	G	C	C	A	G	C	G	C	C	C
GYEONGSAN 1	IRGC 128305	temp	T	G	C	C	A	G	C	G	C	C	C
LIGEN 2	IRGC 128364	temp	T	G	C	C	A	G	C	G	C	C	C
TAICHUNG 150	IRGC 127834	temp	T	G	C	C	A	G	C	G	C	C	C
LITCHIKIANG	IRGC 128367	temp	T	G	C	C	A	G	C	G	C	C	C
FI LAI FENG	IRGC 127369	temp	T	G	C	C	A	G	C	G	C	C	C
250 KUNGANI 1	IRGC 128209	temp	T	G	C	C	A	G	C	G	C	C	C
OITA MII 120	IRGC 128414	temp	T	G	C	C	A	G	C	G	C	C	C
CHUSEI HONEN	IRGC 128263	temp	T	G	C	C	A	G	C	G	C	C	C
TSAO SIAO PEH TAO	IRGC 128194	temp	T	G	C	C	A	G	C	G	C	C	C
SHINCHIKU IKU 97	IRGC 127798	temp	T	G	C	C	A	G	C	G	C	C	C
TAE GU NA	IRGC 132270	temp	T	G	C	C	A	G	C	G	C	C	C
4583	IRGC 127920	temp	T	G	C	C	A	G	C	G	C	C	C
QIUGUANGTENGXI 104	IRGC 136031	temp	T	G	C	C	A	G	C	G	C	C	C
WANSHI	IRGC 136067	temp	T	G	C	C	A	G	C	G	C	C	C
AOMIERTE 168	IRGC 135829	temp	T	G	C	C	A	G	C	G	C	C	C
GONGCHENGXIANG	IRGC 135896	temp	T	G	C	C	A	G	C	G	C	C	C
QIUTIANXIAOTING	IRGC 136032	temp	T	G	C	C	A	G	C	G	C	C	C
TIEGANWU		temp	T	G	C	C	A	G	C	G	C	C	C
XIUSHUI 115		temp	T	G	C	C	A	G	C	G	C	C	C
GAOYANGDIANDAO DAHONGMANG		temp	T	G	C	C	A	G	C	G	C	C	C
MUXIQIU		temp	T	G	C	C	A	G	C	G	C	C	C
LAOHONGDAO		temp	T	G	C	C	A	G	C	G	C	C	C
LIXINGENG		temp	T	G	C	C	A	G	C	G	C	C	C
LIAOGENG 287		temp	T	G	C	C	A	G	C	G	C	C	C
SHUIYUAN 300LI		temp	T	G	C	C	A	G	C	G	C	C	C
BAIGEDAO		temp	T	G	C	C	A	G	C	G	C	C	C
ZHUYUAN	IRGC 136096	temp	T	G	C	C	A	G	C	G	C	C	C
AILUYU		temp	T	G	C	C	A	G	C	G	C	C	C
LINGUO	IRGC 135974	temp	T	G	C	C	A	G	C	G	C	C	C
CHIMAO		temp	T	G	C	C	A	G	C	G	C	C	C
QINGNUO KYOHATAMOCHI	IRGC 136030	temp	T	G	C	C	A	G	C	G	C	C	C
HONGMISANDAN		temp	T	G	C	C	A	G	C	G	C	C	C
CHIKENUO		temp	T	G	C	C	A	G	C	G	C	C	C
HONGQI 5	IRGC 135904	temp	T	G	C	C	A	G	C	G	C	C	C
CUNGUNUO		temp	T	G	C	C	A	G	C	G	C	C	C
ZHONGHUA 8		temp	T	G	C	C	A	G	C	G	C	C	C
XINGGUO		temp	T	G	C	C	A	G	C	G	C	C	C
WEIGUO		temp	T	G	C	C	A	G	C	G	C	C	C
YUEFU	IRGC 136083	temp	T	G	C	C	A	G	C	G	C	C	C
WUDADAOZHONG	IRGC 136070	temp	T	G	C	C	A	G	C	G	C	C	C
CHENNONG 265		temp	T	G	C	C	A	G	C	G	C	C	C
NIPPONBARE	IRGC 136196	temp	T	G	C	C	A	G	C	G	C	C	C
YUAN JING 7		temp	T	G	C	C	A	G	C	G	C	C	C
WUYUGENG 3	IRGC 136071	temp	T	G	C	C	A	G	C	G	C	C	C
M3122		temp	T	G	C	C	A	G	C	G	C	C	C
NONGKEN 58	IRGC 136009	temp	T	G	C	C	A	G	C	G	C	C	C
XUDAO 4		temp	T	G	C	C	A	G	C	G	C	C	C
MONGOLIA RICE	IRGC 135987	temp	T	G	C	C	A	G	C	G	C	C	C
ZIDAO	IRGC 136097	temp	T	G	C	C	A	G	C	G	C	C	C
MR19	IRGC 135992	temp	T	G	C	C	A	G	C	G	C	C	C
JINCHUANYIHAO	IRGC 135956	temp	T	G	C	C	A	G	C	G	C	C	C
YUEGUANG	IRGC 136084	temp	T	G	C	C	A	G	C	G	C	C	C
HEXI 41		temp	T	G	C	C	A	G	C	G	C	C	C
WUYUGENG 20		temp	T	G	C	C	A	G	C	G	C	C	C
053A-3	IRGC 135811	temp	T	G	C	C	A	G	C	G	C	C	C
YANDAO 8		temp	T	G	C	C	A	G	C	G	C	C	C
YANDAO 9		temp	T	G	C	C	A	G	C	G	C	C	C
HONGZA		temp	T	G	C	C	A	G	C	G	C	C	C
FENGZA		temp	T	G	C	C	A	G	C	G	C	C	C
JINYUAN 85	IRGC 135960	temp	T	G	C	C	A	G	C	G	C	C	C
NANGENG 46 (SOFT RICE)		temp	T	G	C	C	A	G	C	G	C	C	C
TONGNIAN 1	IRGC 136059	temp	T	G	C	C	A	G	C	G	C	C	C
YUNGUANG 8		temp	T	G	C	C	A	G	C	G	C	C	C
ZHONGCHAO 123		temp	T	G	C	C	A	G	C	G	C	C	C
CX578		temp	T	G	C	C	A	G	C	G	C	C	C
NIAW KHAMIN	IRGC 127676	trop	T	G	C	C	A	G	C	G	C	C	C
TEBONNET	IRGC 125625	trop	T	G	C	C	A	G	C	G	C	C	C
PRELUDE	IRGC 126260	trop	T	G	C	C	A	G	C	G	C	C	C
GOOLARAH	IRGC 122067	trop	T	G	C	C	A	G	C	G	C	C	C
SAMBA	IRGC 122238	trop	T	G	C	C	A	G	C	G	C	C	C
104 UPLA	IRGC 121947	trop	T	G	C	C	A	G	C	G	C	C	C
32 UPLA	IRGC 121948	trop	T	G	C	C	A	G	C	G	C	C	C
75 UPLA	IRGC 121954	trop	T	G	C	C	A	G	C	G	C	C	C
GRAAL	IRGC 122070	trop	T	G	C	C	A	G	C	G	C	C	C
J 6 IR 438 (WC 694)	IRGC 127446	trop	T	G	C	C	A	G	C	G	C	C	C
80A60YR71009-1-5	IRGC 135818	trop	T	G	C	C	A	G	C	G	C	C	C
WAB 56-125	IRGC 126969	trop	T	G	C	C	A	G	C	G	C	C	C
IR 68704-145-1-1-B	IRGC 122108	trop	T	G	C	C	A	G	C	G	C	C	C
CIRAD 403	IRGC 122014	trop	T	G	C	C	A	G	C	G	C	C	C
CNA 7\BO\1\1>33-13-6-1	IRGC 122018	trop	T	G	C	C	A	G	C	G	C	C	C
IR 63380-16	IRGC 122101	trop	T	G	C	C	A	G	C	G	C	C	C
CT 13582-15-5-M	IRGC 122021	trop	T	G	C	C	A	G	C	G	C	C	C
YUNLU 102	IRGC 136085	trop	T	G	C	C	A	G	C	G	C	C	C
			Hap. A-2
MARHARORA	IRGC 128383	admix	T	G	C	T	G	G	C	G	C	C	C
TSIMIAKABIJA	IRGC 128490	admix	T	G	C	T	G	G	C	G	C	C	C
ZIRA SHAHI	IRGC 128513	admix	T	G	C	T	G	G	C	G	C	C	C
RUBIO	IRGC 136036	admix	T	G	C	T	G	G	C	G	C	C	C
VARY LAVA DE BOLOGNE	IRGC 128496	admix	T	G	C	T	G	G	C	G	C	C	C
GENIT	IRGC 125751	admix	T	G	C	T	G	G	C	G	C	C	C
TAI 6	IRGC 126090	admix	T	G	C	T	G	G	C	G	C	C	C
YERI BUTUKA	IRGC 127903	admix	T	G	C	T	G	G	C	G	C	C	C
KHARSU 80	IRGC 121022	aus	T	G	C	T	G	G	C	G	C	C	C
N 22	IRGC 126249	aus	T	G	C	T	G	G	C	G	C	C	C
CIPPI	IRGC 128268	aus	T	G	C	T	G	G	C	G	C	C	C
KARAHANI	IRGC 128333	aus	T	G	C	T	G	G	C	G	C	C	C
PANDRI PAREWA	IRGC 128425	aus	T	G	C	T	G	G	C	G	C	C	C
LARA BORO	IRGC 127553	aus	T	G	C	T	G	G	C	G	C	C	C
LAL SAR	IRGC 127546	aus	T	G	C	T	G	G	C	G	C	C	C
DHAN 263	IRGC 128030	aus	T	G	C	T	G	G	C	G	C	C	C
BORO 70-2	IRGC 135741	aus	T	G	C	T	G	G	C	G	C	C	C
BORO 275	IRGC 132306	aus	T	G	C	T	G	G	C	G	C	C	C
BATHURI	IRGC 120887	aus	T	G	C	T	G	G	C	G	C	C	C
KURULU WEE (WHITE)	IRGC 121029	aus	T	G	C	T	G	G	C	G	C	C	C
KURKARUPPAN		aus	T	G	C	T	G	G	C	G	C	C	C
KOLAMBA	IRGC 127528	aus	T	G	C	T	G	G	C	G	C	C	C
D 204-1	IRGC 127290	aus	T	G	C	T	G	G	C	G	C	C	C
ARC 7001	IRGC 127166	aus	T	G	C	T	G	G	C	G	C	C	C
JHUL DIGA	IRGC 127456	aus	T	G	C	T	G	G	C	G	C	C	C
CHAKILA	IRGC 127253	aus	T	G	C	T	G	G	C	G	C	C	C
AUS 299	IRGC 127185	aus	T	G	C	T	G	G	C	G	C	C	C
KALIBORO 600	IRGC 127481	aus	T	G	C	T	G	G	C	G	C	C	C
M 142	IRGC 127583	aus	T	G	C	T	G	G	C	G	C	C	C
SLO 19	IRGC 127817	aus	T	G	C	T	G	G	C	G	C	C	C
COLOMBIA XXI	IRGC 126955	aus	T	G	C	T	G	G	C	G	C	C	C
BHADOIA 303	IRGC 120894	aus	T	G	C	T	G	G	C	G	C	C	C
LENJA MURALI	IRGC 121038	aus	T	G	C	T	G	G	C	G	C	C	C
NOROI	IRGC 121069	aus	T	G	C	T	G	G	C	G	C	C	C
KOYRA	IRGC 121026	aus	T	G	C	T	G	G	C	G	C	C	C
AUS 439	IRGC 120876	aus	T	G	C	T	G	G	C	G	C	C	C
STRAW 23-400		aus	T	G	C	T	G	G	C	G	C	C	C
WIR 1391		aus	T	G	C	T	G	G	C	G	C	C	C
IR 73690-7-2-1-1-3-2-2-1	IRGC 125981	aus	T	G	C	T	G	G	C	G	C	C	C
BARI SUTAR	IRGC 127211	aus	T	G	C	T	G	G	C	G	C	C	C
SALSI	IRGC 127780	aus	T	G	C	T	G	G	C	G	C	C	C
KALIPINCH	IRGC 128329	aus	T	G	C	T	G	G	C	G	C	C	C
BINNAFUL	IRGC 127228	aus	T	G	C	T	G	G	C	G	C	C	C
BONGEZA	IRGC 127234	aus	T	G	C	T	G	G	C	G	C	C	C
BOTESHSHORE	IRGC 128244	aus	T	G	C	T	G	G	C	G	C	C	C
KALU T 139	IRGC 127482	aus	T	G	C	T	G	G	C	G	C	C	C
UPRH 33	IRGC 128495	aus	T	G	C	T	G	G	C	G	C	C	C
UPRH 58	IRGC 127879	aus	T	G	C	T	G	G	C	G	C	C	C
UPRH 197	IRGC 127876	aus	T	G	C	T	G	G	C	G	C	C	C
LATIJHABAR	IRGC 127554	aus	T	G	C	T	G	G	C	G	C	C	C
NCS 271 A	IRGC 127654	aus	T	G	C	T	G	G	C	G	C	C	C
GORA DHAN 2	IRGC 127389	aus	T	G	C	T	G	G	C	G	C	C	C
KALIBAJARI	IRGC 127480	aus	T	G	C	T	G	G	C	G	C	C	C
BUTNAPAR	IRGC 127241	aus	T	G	C	T	G	G	C	G	C	C	C
KARANGI	IRGC 127491	aus	T	G	C	T	G	G	C	G	C	C	C
LAL MOTI	IRGC 127545	aus	T	G	C	T	G	G	C	G	C	C	C
MANSARA DHAN	IRGC 127604	aus	T	G	C	T	G	G	C	G	C	C	C
DODGUI	IRGC 128281	aus	T	G	C	T	G	G	C	G	C	C	C
RATUA 81	IRGC 132039	aus	T	G	C	T	G	G	C	G	C	C	C
DB 3	IRGC 127308	aus	T	G	C	T	G	G	C	G	C	C	C
DJ 69	IRGC 127324	aus	T	G	C	T	G	G	C	G	C	C	C
DJ 29	IRGC 127322	aus	T	G	C	T	G	G	C	G	C	C	C
DL 5	IRGC 127327	aus	T	G	C	T	G	G	C	G	C	C	C
UCP 41	IRGC 128493	aus	T	G	C	T	G	G	C	G	C	C	C
DV 2	IRGC 127347	aus	T	G	C	T	G	G	C	G	C	C	C
DV 86	IRGC 127348	aus	T	G	C	T	G	G	C	G	C	C	C
DV 110	IRGC 127346	aus	T	G	C	T	G	G	C	G	C	C	C
T 21	IRGC 127832	aus	T	G	C	T	G	G	C	G	C	C	C
SIDALI	IRGC 127804	aus	T	G	C	T	G	G	C	G	C	C	C
ARC 12021	IRGC 127141	aus	T	G	C	T	G	G	C	G	C	C	C
SUGA PANKHA	IRGC 127828	aus	T	G	C	T	G	G	C	G	C	C	C
PANKHIRAJ	IRGC 127714	aus	T	G	C	T	G	G	C	G	C	C	C
TILOKCHAN (SONABETHI)	IRGC 127859	aus	T	G	C	T	G	G	C	G	C	C	C
LAKHSMI DIGHA	IRGC 132348	aus	T	G	C	T	G	G	C	G	C	C	C
BORA DIGA		aus	T	G	C	T	G	G	C	G	C	C	C
HANPA	IRGC 128050	aus	T	G	C	T	G	G	C	G	C	C	C
KACHILON	IRGC 128328	aus	T	G	C	T	G	G	C	G	C	C	C
LOROI	IRGC 128369	aus	T	G	C	T	G	G	C	G	C	C	C
MADISA	IRGC 127586	aus	T	G	C	T	G	G	C	G	C	C	C
421	IRGC 128211	aus	T	G	C	T	G	G	C	G	C	C	C
AUS 84	IRGC 127977	aus	T	G	C	T	G	G	C	G	C	C	C
AUS 171	IRGC 127178	aus	T	G	C	T	G	G	C	G	C	C	C
AUS 233	IRGC 127180	aus	T	G	C	T	G	G	C	G	C	C	C
AUS 242	IRGC 127181	aus	T	G	C	T	G	G	C	G	C	C	C
AUS 278	IRGC 127182	aus	T	G	C	T	G	G	C	G	C	C	C
AUS 282	IRGC 127183	aus	T	G	C	T	G	G	C	G	C	C	C
AUS 295	IRGC 127184	aus	T	G	C	T	G	G	C	G	C	C	C
AUS 308	IRGC 127187	aus	T	G	C	T	G	G	C	G	C	C	C
AUS 329	IRGC 127188	aus	T	G	C	T	G	G	C	G	C	C	C
AUS 344	IRGC 127189	aus	T	G	C	T	G	G	C	G	C	C	C
AUS 359	IRGC 132322	aus	T	G	C	T	G	G	C	G	C	C	C
HIJOL DIGA	IRGC 128308	aus	T	G	C	T	G	G	C	G	C	C	C
NATEL BORO	IRGC 127652	aus	T	G	C	T	G	G	C	G	C	C	C
BAK TULSI	IRGC 127205	aus	T	G	C	T	G	G	C	G	C	C	C
BHUT MURI	IRGC 127224	aus	T	G	C	T	G	G	C	G	C	C	C
KANAI BASHI	IRGC 131997	aus	T	G	C	T	G	G	C	G	C	C	C
SADA AUS	IRGC 127776	aus	T	G	C	T	G	G	C	G	C	C	C
NARIKEL BADI	IRGC 127648	aus	T	G	C	T	G	G	C	G	C	C	C
KHAMA 1183	IRGC 128082	aus	T	G	C	T	G	G	C	G	C	C	C
R 146	IRGC 128442	aus	T	G	C	T	G	G	C	G	C	C	C
ARC 14150	IRGC 132242	aus	T	G	C	T	G	G	C	G	C	C	C
ARC 15129	IRGC 127157	aus	T	G	C	T	G	G	C	G	C	C	C
ARC 13544	IRGC 127152	aus	T	G	C	T	G	G	C	G	C	C	C
JASURE AUS	IRGC 127449	aus	T	G	C	T	G	G	C	G	C	C	C
JHORA	IRGC 127455	aus	T	G	C	T	G	G	C	G	C	C	C
KALABOKRI	IRGC 127477	aus	T	G	C	T	G	G	C	G	C	C	C
SATHI	IRGC 127788	aus	T	G	C	T	G	G	C	G	C	C	C
HUHUI 91269	IRGC 135910	aus	T	G	C	T	G	G	C	G	C	C	C
N22	IRGC 135996	aus	T	G	C	T	G	G	C	G	C	C	C
DD 126	IRGC 128273	aus	T	G	C	T	G	G	C	G	C	C	C
ARC 7336	IRGC 127169	aus	T	G	C	T	G	G	C	G	C	C	C
SADUMONI	IRGC 127777	aus	T	G	C	T	G	G	C	G	C	C	C
DHARIAL	IRGC 127318	aus	T	G	C	T	G	G	C	G	C	C	C
RANI BHOG	IRGC 127762	aus	T	G	C	T	G	G	C	G	C	C	C
QINGKE		aus	T	G	C	T	G	G	C	G	C	C	C
KALIA	IRGC 121005	aus	T	G	C	T	G	G	C	G	C	C	C
PODI HEENATI	IRGC 121473	aus	T	G	C	T	G	G	C	G	C	C	C
DAWN CI 9534	IRGC 122033	aus	T	G	C	T	G	G	C	G	C	C	C
GORIA	IRGC 127390	aus	T	G	C	T	G	G	C	G	C	C	C
MALCHI	IRGC 127597	aus	T	G	C	T	G	G	C	G	C	C	C
SUGARKAND	IRGC 127829	aus	T	G	C	T	G	G	C	G	C	C	C
DJ 47	IRGC 127323	aus	T	G	C	T	G	G	C	G	C	C	C
UCP 122	IRGC 127871	aus	T	G	C	T	G	G	C	G	C	C	C
KAMULI	IRGC 127485	aus	T	G	C	T	G	G	C	G	C	C	C
BAZAIL 975	IRGC 127990	aus	T	G	C	T	G	G	C	G	C	C	C
SIMUL KHURI	IRGC 121120	aus	T	G	C	T	G	G	C	G	C	C	C
BEGUM	IRGC 125602	aus	T	G	C	T	G	G	C	G	C	C	C
HOLOI BASH (SOLOI BASH)	IRGC 120969	aus	T	G	C	T	G	G	C	G	C	C	C
CHANDARHAT	IRGC 121605	aus	T	G	C	T	G	G	C	G	C	C	C
DANGAR	IRGC 120927	aus	T	G	C	T	G	G	C	G	C	C	C
KANPURI	IRGC 127489	aus	T	G	C	T	G	G	C	G	C	C	C
SANTHI 206	IRGC 127786	aus	T	G	C	T	G	G	C	G	C	C	C
CHILE BORO	IRGC 128013	aus	T	G	C	T	G	G	C	G	C	C	C
SOLAY GHAT	IRGC 131919	aus	T	G	C	T	G	G	C	G	C	C	C
LAL TAURA	IRGC 127547	aus	T	G	C	T	G	G	C	G	C	C	C
TAK SUFAID	IRGC 121134	aus	T	G	C	T	G	G	C	G	C	C	C
AMAKOYALI	IRGC 128213	aus	T	G	C	T	G	G	C	G	C	C	C
PORASHI	IRGC 127739	aus	T	G	C	T	G	G	C	G	C	C	C
KORTIK KAIKA	IRGC 127532	aus	T	G	C	T	G	G	C	G	C	C	C
JABOR SAIL	IRGC 121618	aus	T	G	C	T	G	G	C	G	C	C	C
SAITA	IRGC 127778	aus	T	G	C	T	G	G	C	G	C	C	C
KARIA	IRGC 127492	aus	T	G	C	T	G	G	C	G	C	C	C
IR 4500-5-1-1	IRGC 132340	ind1B	T	G	C	T	G	G	C	G	C	C	C
NCS 603 B	IRGC 127662	ind1B	T	G	C	T	G	G	C	G	C	C	C
NS 252	IRGC 121075	ind2	T	G	C	T	G	G	C	G	C	C	C
MOSHI	IRGC 127632	ind2	T	G	C	T	G	G	C	G	C	C	C
MAKALIOKA STANDARD	IRGC 126240	ind2	T	G	C	T	G	G	C	G	C	C	C
VARY GONY	IRGC 128200	ind2	T	G	C	T	G	G	C	G	C	C	C
BELLO	IRGC 127992	ind2	T	G	C	T	G	G	C	G	C	C	C
VARY MALADY MENA	IRGC 125931	ind2	T	G	C	T	G	G	C	G	C	C	C
LARHA MUGAD	IRGC 125619	ind2	T	G	C	T	G	G	C	G	C	C	C
BOTOHAVANA 139	IRGC 124380	ind2	T	G	C	T	G	G	C	G	C	C	C
ADT 22	IRGC 135733	ind2	T	G	C	T	G	G	C	G	C	C	C
PERUNEL 0-69-18	IRGC 127727	ind2	T	G	C	T	G	G	C	G	C	C	C
VELLA PERUVAZHA 0-68-12	IRGC 127887	ind2	T	G	C	T	G	G	C	G	C	C	C
DODDABYRANELLA	IRGC 135882	ind2	T	G	C	T	G	G	C	G	C	C	C
ROJON'NY NTAOLO	IRGC 128452	ind2	T	G	C	T	G	G	C	G	C	C	C
PATALASAFED SUNGHAWADO	IRGC 125869	ind2	T	G	C	T	G	G	C	G	C	C	C
BOTRA MAITSO	IRGC 121990	ind2	T	G	C	T	G	G	C	G	C	C	C
VARY LAHY	IRGC 127885	ind2	T	G	C	T	G	G	C	G	C	C	C
OVIBENAMPOTAKA + OVIBE + MAKALIOKA	IRGC 127691	ind2	T	G	C	T	G	G	C	G	C	C	C
IB 11	IRGC 132252	ind2	T	G	C	T	G	G	C	G	C	C	C
FACAGRO 64	IRGC 125739	ind2	T	G	C	T	G	G	C	G	C	C	C
MAVOLATSIKA	IRGC 127614	ind2	T	G	C	T	G	G	C	G	C	C	C
J34	IRGC 135949	ind2	T	G	C	T	G	G	C	G	C	C	C
VARY LAVA DE MAROVATO	IRGC 124428	ind2	T	G	C	T	G	G	C	G	C	C	C
ROJOKELY	IRGC 122220	ind2	T	G	C	T	G	G	C	G	C	C	C
VANDANA	IRGC 117598	indx	T	G	C	T	G	G	C	G	C	C	C
MOVE (MOKOLE)	IRGC 125996	indx	T	G	C	T	G	G	C	G	C	C	C
KODIA PHUL	IRGC 127526	indx	T	G	C	T	G	G	C	G	C	C	C
			Hap. B
FRAGANCE	IRGC 122050	admix	T	G	C	C	G	A	C	A	C	G	C
ISWAR KORA	IRGC 127443	admix	T	G	C	C	G	A	C	A	C	G	C
UPRH 31	IRGC 127878	admix	T	G	C	C	G	A	C	A	C	G	C
ARC 10916	IRGC 127133	admix	T	G	C	C	G	A	C	A	C	G	C
ARC 10537	IRGC 128220	admix	T	G	C	C	G	A	C	A	C	G	C
ARC 10825	IRGC 127129	admix	T	G	C	C	G	A	C	A	C	G	C
ARC 13204	IRGC 127150	admix	T	G	C	C	G	A	C	A	C	G	C
ARC 13276	IRGC 127946	admix	T	G	C	C	G	A	C	A	C	G	C
DUDHSAR	IRGC 127344	admix	T	G	C	C	G	A	C	A	C	G	C
RATNAGIRI 45-2	IRGC 127765	admix	T	G	C	C	G	A	C	A	C	G	C
ARC 11397	IRGC 127137	admix	T	G	C	C	G	A	C	A	C	G	C
R42	IRGC 136033	admix	T	G	C	C	G	A	C	A	C	G	C
C349		admix	T	G	C	C	G	A	C	A	C	G	C
ARC 12413	IRGC 128223	admix	T	G	C	C	G	A	C	A	C	G	C
UKON NISHIKI	IRGC 128494	admix	T	G	C	C	G	A	C	A	C	G	C
LAWANGAI	IRGC 132256	admix	T	G	C	C	G	A	C	A	C	G	C
ARC 12124	IRGC 127145	admix	T	G	C	C	G	A	C	A	C	G	C
TJANTAJAN	IRGC 136056	admix	T	G	C	C	G	A	C	A	C	G	C
DHALA AMAN 973		admix	T	G	C	C	G	A	C	A	C	G	C
GENG 7623		admix	T	G	C	C	G	A	C	A	C	G	C
COMPACT PLANT TYPE MATERIAL		admix	T	G	C	C	G	A	C	A	C	G	C
PULUT MERAH 2	IRGC 132293	admix	T	G	C	C	G	A	C	A	C	G	C
BASMATI 385	IRGC 135838	aro	T	G	C	C	G	A	C	A	C	G	C
PALAM PURI BAS 137	IRGC 127710	aro	T	G	C	C	G	A	C	A	C	G	C
KATAKCHIKON	IRGC 127497	aus	T	G	C	C	G	A	C	A	C	G	C
BAMLA SUFFAID 320	IRGC 128236	aus	T	G	C	C	G	A	C	A	C	G	C
HATEA	IRGC 132399	aus	T	G	C	C	G	A	C	A	C	G	C
ARC 5756	IRGC 132418	aus	T	G	C	C	G	A	C	A	C	G	C
MOTIA	IRGC 128393	aus	T	G	C	C	G	A	C	A	C	G	C
W 398	IRGC 127889	aus	T	G	C	C	G	A	C	A	C	G	C
ARC 11959	IRGC 121188	aus	T	G	C	C	G	A	C	A	C	G	C
CHUNDI	IRGC 127283	aus	T	G	C	C	G	A	C	A	C	G	C
MHARAKA	IRGC 128387	aus	T	G	C	C	G	A	C	A	C	G	C
DM 49	IRGC 127329	aus	T	G	C	C	G	A	C	A	C	G	C
KARUTHA SEENATI	IRGC 128073	aus	T	G	C	C	G	A	C	A	C	G	C
GHAIYA	IRGC 128297	aus	T	G	C	C	G	A	C	A	C	G	C
ARC 10145	IRGC 127127	aus	T	G	C	C	G	A	C	A	C	G	C
ARC 11276	IRGC 127134	aus	T	G	C	C	G	A	C	A	C	G	C
ARC 11777	IRGC 127139	aus	T	G	C	C	G	A	C	A	C	G	C
ARC 12067	IRGC 127142	aus	T	G	C	C	G	A	C	A	C	G	C
ARC 12920	IRGC 127149	aus	T	G	C	C	G	A	C	A	C	G	C
BEGMI 135	IRGC 127217	aus	T	G	C	C	G	A	C	A	C	G	C
JHONA 101	IRGC 127454	aus	T	G	C	C	G	A	C	A	C	G	C
AUS 301	IRGC 127186	aus	T	G	C	C	G	A	C	A	C	G	C
BENA JHUPI	IRGC 127993	aus	T	G	C	C	G	A	C	A	C	G	C
ARC 7425	IRGC 127170	aus	T	G	C	C	G	A	C	A	C	G	C
ARC 14756	IRGC 127153	aus	T	G	C	C	G	A	C	A	C	G	C
AUS PADDY (RED)	IRGC 127192	aus	T	G	C	C	G	A	C	A	C	G	C
ZACAODAO 13	IRGC 136086	aus	T	G	C	C	G	A	C	A	C	G	C
KASALATH	IRGC 117617	aus	T	G	C	C	G	A	C	A	C	G	C
KALAR KAR	IRGC 132420	aus	T	G	C	C	G	A	C	A	C	G	C
JAMBALI	IRGC 120996	aus	T	G	C	C	G	A	C	A	C	G	C
UPRH 166	IRGC 127875	aus	T	G	C	C	G	A	C	A	C	G	C
ARC 12101	IRGC 127144	aus	T	G	C	C	G	A	C	A	C	G	C
ARC 12433	IRGC 127146	aus	T	G	C	C	G	A	C	A	C	G	C
ARC 12867	IRGC 127148	aus	T	G	C	C	G	A	C	A	C	G	C
SHITTA AMAN	IRGC 127799	aus	T	G	C	C	G	A	C	A	C	G	C
BOTESWAR 2	IRGC 127236	aus	T	G	C	C	G	A	C	A	C	G	C
SUNGA WALA		aus	T	G	C	C	G	A	C	A	C	G	C
NAWAN SATHRA BAGAR 344	IRGC 128403	aus	T	G	C	C	G	A	C	A	C	G	C
ARC 10843	IRGC 127130	aus	T	G	C	C	G	A	C	A	C	G	C
ARC 11751	IRGC 127138	aus	T	G	C	C	G	A	C	A	C	G	C
34	IRGC 127919	aus	T	G	C	C	G	A	C	A	C	G	C
JHONA 349	IRGC 117769	aus	T	G	C	C	G	A	C	A	C	G	C
LOCAL BHAT	IRGC 127571	aus	T	G	C	C	G	A	C	A	C	G	C
ARC 11822	IRGC 127140	aus	T	G	C	C	G	A	C	A	C	G	C
ARC 12079	IRGC 127143	aus	T	G	C	C	G	A	C	A	C	G	C
INDIA DULAR (NO ORDEM 7)	IRGC 127430	aus	T	G	C	C	G	A	C	A	C	G	C
KANGRI	IRGC 127488	aus	T	G	C	C	G	A	C	A	C	G	C
PORANG	IRGC 128436	aus	T	G	C	C	G	A	C	A	C	G	C
AUS 449	IRGC 127190	aus	T	G	C	C	G	A	C	A	C	G	C
DEVARASI	IRGC 127315	aus	T	G	C	C	G	A	C	A	C	G	C
TIE ZHONG	IRGC 127858	ind1A	T	G	C	C	G	A	C	A	C	G	C
SAN BAO GU	IRGC 127783	ind1A	T	G	C	C	G	A	C	A	C	G	C
XIA HONG GU	IRGC 128504	ind1A	T	G	C	C	G	A	C	A	C	G	C
P 168	IRGC 127695	ind1A	T	G	C	C	G	A	C	A	C	G	C
LIU LI YOU	IRGC 127569	ind1A	T	G	C	C	G	A	C	A	C	G	C
TN1		ind1A	T	G	C	C	G	A	C	A	C	G	C
LAI YIP ZIM	IRGC 125618	ind1A	T	G	C	C	G	A	C	A	C	G	C
FU ZAO XIAN	IRGC 125744	ind1A	T	G	C	C	G	A	C	A	C	G	C
CHIH SHEN LI	IRGC 125702	ind1A	T	G	C	C	G	A	C	A	C	G	C
TAITUNG WOO LI	IRGC 125914	ind1A	T	G	C	C	G	A	C	A	C	G	C
I KUNG PAO	IRGC 125770	ind1A	T	G	C	C	G	A	C	A	C	G	C
SSANGDUJO	IRGC 125906	ind1A	T	G	C	C	G	A	C	A	C	G	C
EX MARABA GURUKU	IRGC 125737	ind1A	T	G	C	C	G	A	C	A	C	G	C
DA NUO (ZHAN)	IRGC 125723	ind1A	T	G	C	C	G	A	C	A	C	G	C
DENG DENG QI	IRGC 125726	ind1A	T	G	C	C	G	A	C	A	C	G	C
MR 136-1	IRGC 127635	ind1A	T	G	C	C	G	A	C	A	C	G	C
BAI MI TIE QIU	IRGC 127201	ind1A	T	G	C	C	G	A	C	A	C	G	C
SHAN GU	IRGC 127797	ind1A	T	G	C	C	G	A	C	A	C	G	C
JUAN YE LAI	IRGC 127467	ind1A	T	G	C	C	G	A	C	A	C	G	C
JIN HUA 258	IRGC 127464	ind1A	T	G	C	C	G	A	C	A	C	G	C
CHIAYI WU-K'O	IRGC 127273	ind1A	T	G	C	C	G	A	C	A	C	G	C
HSIN-T'AO YUAN CHING YU	IRGC 127421	ind1A	T	G	C	C	G	A	C	A	C	G	C
GUANG QING 334	IRGC 127393	ind1A	T	G	C	C	G	A	C	A	C	G	C
HONG YANG ZAO 3	IRGC 127416	ind1A	T	G	C	C	G	A	C	A	C	G	C
QING ZAO 3	IRGC 127755	ind1A	T	G	C	C	G	A	C	A	C	G	C
SHUANG BAI AI 2	IRGC 127801	ind1A	T	G	C	C	G	A	C	A	C	G	C
SI CHAO 1	IRGC 127803	ind1A	T	G	C	C	G	A	C	A	C	G	C
M 6034-1	IRGC 127584	ind1A	T	G	C	C	G	A	C	A	C	G	C
XIANG CHANG ZAO	IRGC 127894	ind1A	T	G	C	C	G	A	C	A	C	G	C
JIE CAO ZHAN	IRGC 127460	ind1A	T	G	C	C	G	A	C	A	C	G	C
QUN XUAN ZAO	IRGC 128441	ind1A	T	G	C	C	G	A	C	A	C	G	C
DA GU AI 7	IRGC 127291	ind1A	T	G	C	C	G	A	C	A	C	G	C
BAI MI ZAI 7	IRGC 127202	ind1A	T	G	C	C	G	A	C	A	C	G	C
CHI GU	IRGC 127276	ind1A	T	G	C	C	G	A	C	A	C	G	C
DA HEI GU	IRGC 127293	ind1A	T	G	C	C	G	A	C	A	C	G	C
DA LI BAI 63	IRGC 127294	ind1A	T	G	C	C	G	A	C	A	C	G	C
JIANG ER ZAO	IRGC 127458	ind1A	T	G	C	C	G	A	C	A	C	G	C
E ZI 110	IRGC 127366	ind1A	T	G	C	C	G	A	C	A	C	G	C
SAN ZHAO QI	IRGC 127787	ind1A	T	G	C	C	G	A	C	A	C	G	C
MAN TIAN QING	IRGC 127605	ind1A	T	G	C	C	G	A	C	A	C	G	C
MI GU	IRGC 127626	ind1A	T	G	C	C	G	A	C	A	C	G	C
GUANG XUAN LIU HAO	IRGC 128304	ind1A	T	G	C	C	G	A	C	A	C	G	C
QI GU	IRGC 127752	ind1A	T	G	C	C	G	A	C	A	C	G	C
ZHAO DAN AI	IRGC 127913	ind1A	T	G	C	C	G	A	C	A	C	G	C
HSINCHU AI CHIO CHIENG	IRGC 127420	ind1A	T	G	C	C	G	A	C	A	C	G	C
GAO JIAO HONG	IRGC 127377	ind1A	T	G	C	C	G	A	C	A	C	G	C
WUGU	IRGC 127893	ind1A	T	G	C	C	G	A	C	A	C	G	C
HA GOO	IRGC 127398	ind1A	T	G	C	C	G	A	C	A	C	G	C
TAICHUNG WOO GEN 2	IRGC 127836	ind1A	T	G	C	C	G	A	C	A	C	G	C
TA PAI MAUNG	IRGC 127848	ind1A	T	G	C	C	G	A	C	A	C	G	C
KWANG LU AI 4	IRGC 128093	ind1A	T	G	C	C	G	A	C	A	C	G	C
AC 74	IRGC 127103	ind1A	T	G	C	C	G	A	C	A	C	G	C
AIJIAONANTE	IRGC 117600	ind1A	T	G	C	C	G	A	C	A	C	G	C
FUNINGZIPIGENGZI		ind1A	T	G	C	C	G	A	C	A	C	G	C
TAISHANNUO		ind1A	T	G	C	C	G	A	C	A	C	G	C
XUGUNUO		ind1A	T	G	C	C	G	A	C	A	C	G	C
JIABALA		ind1A	T	G	C	C	G	A	C	A	C	G	C
LIUSHA 1		ind1A	T	G	C	C	G	A	C	A	C	G	C
CHENGDUAI 3		ind1A	T	G	C	C	G	A	C	A	C	G	C
GUANGLUAI 15-1		ind1A	T	G	C	C	G	A	C	A	C	G	C
PEI C122		ind1A	T	G	C	C	G	A	C	A	C	G	C
88B		ind1A	T	G	C	C	G	A	C	A	C	G	C
LIUSHIZAO		ind1A	T	G	C	C	G	A	C	A	C	G	C
NANXIONGZAOYOUZHAN		ind1A	T	G	C	C	G	A	C	A	C	G	C
AITUOGU 151		ind1A	T	G	C	C	G	A	C	A	C	G	C
MEIHUANUO		ind1A	T	G	C	C	G	A	C	A	C	G	C
GUANG LU AI 4		ind1A	T	G	C	C	G	A	C	A	C	G	C
BAOXUAN 21 B		ind1A	T	G	C	C	G	A	C	A	C	G	C
BAI RI XIAN	IRGC 127203	ind1A	T	G	C	C	G	A	C	A	C	G	C
CI 7061	IRGC 128264	ind1A	T	G	C	C	G	A	C	A	C	G	C
YONG JIN ZAO 3	IRGC 125946	ind1A	T	G	C	C	G	A	C	A	C	G	C
SAN SHIH TSI	IRGC 125897	ind1A	T	G	C	C	G	A	C	A	C	G	C
78 XUAN WU	IRGC 127101	ind1A	T	G	C	C	G	A	C	A	C	G	C
DA GUAN YIN ZHAN	IRGC 127292	ind1A	T	G	C	C	G	A	C	A	C	G	C
HONG DU BAI	IRGC 127413	ind1A	T	G	C	C	G	A	C	A	C	G	C
HUO QING	IRGC 127423	ind1A	T	G	C	C	G	A	C	A	C	G	C
QI YUE ZHAN	IRGC 127756	ind1A	T	G	C	C	G	A	C	A	C	G	C
GUANGLUAI 4		ind1A	T	G	C	C	G	A	C	A	C	G	C
ZAOXIAN 240		ind1A	T	G	C	C	G	A	C	A	C	G	C
MA WEI ZHAN	IRGC 127615	ind1A	T	G	C	C	G	A	C	A	C	G	C
LUKE 3		ind1A	T	G	C	C	G	A	C	A	C	G	C
MIN ZAO 6	IRGC 125842	ind1A	T	G	C	C	G	A	C	A	C	G	C
AIMAKANG		ind1A	T	G	C	C	G	A	C	A	C	G	C
NAN JING XIAO DAO	IRGC 132429	ind1A	T	G	C	C	G	A	C	A	C	G	C
KAHAMU	IRGC 135963	ind1A	T	G	C	C	G	A	C	A	C	G	C
DONGTINGWANXIAN		ind1A	T	G	C	C	G	A	C	A	C	G	C
LANG QIAN CHE	IRGC 127551	ind1A	T	G	C	C	G	A	C	A	C	G	C
PAI CHUEH CHIU LIU	IRGC 125865	ind1A	T	G	C	C	G	A	C	A	C	G	C
GUIZHAO 2		ind1A	T	G	C	C	G	A	C	A	C	G	C
CHI SHENG TAO	IRGC 125704	ind1A	T	G	C	C	G	A	C	A	C	G	C
NCS 194	IRGC 125852	ind1A	T	G	C	C	G	A	C	A	C	G	C
BU ZHI MING	IRGC 127242	ind1A	T	G	C	C	G	A	C	A	C	G	C
YE DA GU	IRGC 127901	ind1A	T	G	C	C	G	A	C	A	C	G	C
ZAO LENG SHUI ZHAN	IRGC 127910	ind1A	T	G	C	C	G	A	C	A	C	G	C
GONGJU 73		ind1A	T	G	C	C	G	A	C	A	C	G	C
NAN ERH AI 5	IRGC 127644	ind1A	T	G	C	C	G	A	C	A	C	G	C
DANGYU 5		ind1A	T	G	C	C	G	A	C	A	C	G	C
BAI HE	IRGC 125669	ind1A	T	G	C	C	G	A	C	A	C	G	C
ACC 1286	IRGC 127104	ind1A	T	G	C	C	G	A	C	A	C	G	C
YUN NAN ZHAN	IRGC 127908	ind1A	T	G	C	C	G	A	C	A	C	G	C
TON ROO SHUN	IRGC 127865	ind1A	T	G	C	C	G	A	C	A	C	G	C
ZHENDAO 232	IRGC 136091	ind1A	T	G	C	C	G	A	C	A	C	G	C
XIANLUOSICHI	IRGC 136076	ind1A	T	G	C	C	G	A	C	A	C	G	C
JIEFANGXIAN		ind1A	T	G	C	C	G	A	C	A	C	G	C
CE IN TSAN	IRGC 127249	ind1A	T	G	C	C	G	A	C	A	C	G	C
IRBB60	IRGC 135946	ind1B	T	G	C	C	G	A	C	A	C	G	C
ZH5	IRGC 136090	ind1B	T	G	C	C	G	A	C	A	C	G	C
PSBRC 86		ind1B	T	G	C	C	G	A	C	A	C	G	C
SEBERANG MR 77	IRGC 124421	ind1B	T	G	C	C	G	A	C	A	C	G	C
JINYOU 1	IRGC 135959	ind1B	T	G	C	C	G	A	C	A	C	G	C
HNANKAR	IRGC 135903	ind1B	T	G	C	C	G	A	C	A	C	G	C
MILYANG 30	IRGC 125839	ind1B	T	G	C	C	G	A	C	A	C	G	C
CAMPECHE A 79	IRGC 127246	ind1B	T	G	C	C	G	A	C	A	C	G	C
TV 30	IRGC 127870	ind1B	T	G	C	C	G	A	C	A	C	G	C
ECIA 179-S13	IRGC 135886	ind1B	T	G	C	C	G	A	C	A	C	G	C
IR64-IL	IRGC 135929	ind1B	T	G	C	C	G	A	C	A	C	G	C
OM997	IRGC 136015	ind1B	T	G	C	C	G	A	C	A	C	G	C
GOVIND	IRGC 135897	ind1B	T	G	C	C	G	A	C	A	C	G	C
CX422		ind1B	T	G	C	C	G	A	C	A	C	G	C
IR 77298-14-1-2-10	IRGC 126964	ind1B	T	G	C	C	G	A	C	A	C	G	C
IR 2071-586-5-6-3	IRGC 125971	ind1B	T	G	C	C	G	A	C	A	C	G	C
ELONI	IRGC 125963	ind1B	T	G	C	C	G	A	C	A	C	G	C
IRGA 318-11-6-9-2B	IRGC 120991	ind1B	T	G	C	C	G	A	C	A	C	G	C
IR 2003-P7-7-4-2	IRGC 125970	ind1B	T	G	C	C	G	A	C	A	C	G	C
MUKKALA BAZAL	IRGC 125844	ind1B	T	G	C	C	G	A	C	A	C	G	C
AUS 177	IRGC 125659	ind1B	T	G	C	C	G	A	C	A	C	G	C
CHANDINA	IRGC 125699	ind1B	T	G	C	C	G	A	C	A	C	G	C
IRI 339	IRGC 125778	ind1B	T	G	C	C	G	A	C	A	C	G	C
CICA 9	IRGC 125713	ind1B	T	G	C	C	G	A	C	A	C	G	C
SUWEON 311	IRGC 125907	ind1B	T	G	C	C	G	A	C	A	C	G	C
C 662083	IRGC 125692	ind1B	T	G	C	C	G	A	C	A	C	G	C
CHAMA (DWARF)	IRGC 125958	ind1B	T	G	C	C	G	A	C	A	C	G	C
PSBRC 50	IRGC 125873	ind1B	T	G	C	C	G	A	C	A	C	G	C
PSBRC 88	IRGC 125876	ind1B	T	G	C	C	G	A	C	A	C	G	C
ECIA 24-107-1	IRGC 125962	ind1B	T	G	C	C	G	A	C	A	C	G	C
IRGA 411-1-6-1F-A	IRGC 125990	ind1B	T	G	C	C	G	A	C	A	C	G	C
UQUIHUA	IRGC 127068	ind1B	T	G	C	C	G	A	C	A	C	G	C
WAS 173-B-B-6-2-2	IRGC 122285	ind1B	T	G	C	C	G	A	C	A	C	G	C
IR 22	IRGC 122091	ind1B	T	G	C	C	G	A	C	A	C	G	C
WAS 33-B-B-15-1-4-5	IRGC 122292	ind1B	T	G	C	C	G	A	C	A	C	G	C
WAS 170-B-B-1-1	IRGC 122284	ind1B	T	G	C	C	G	A	C	A	C	G	C
IR 2307-247-2-2-3	IRGC 122092	ind1B	T	G	C	C	G	A	C	A	C	G	C
IR 19746-28-2-2	IRGC 122089	ind1B	T	G	C	C	G	A	C	A	C	G	C
WAS 21-B-B-20-4-3-3	IRGC 122291	ind1B	T	G	C	C	G	A	C	A	C	G	C
J 6 IR 520 (WC 693)	IRGC 127447	ind1B	T	G	C	C	G	A	C	A	C	G	C
E ZI 100	IRGC 127365	ind1B	T	G	C	C	G	A	C	A	C	G	C
IR 19058-107-1	IRGC 127434	ind1B	T	G	C	C	G	A	C	A	C	G	C
ITA 117	IRGC 127444	ind1B	T	G	C	C	G	A	C	A	C	G	C
MOUI SAMBA	IRGC 128394	ind1B	T	G	C	C	G	A	C	A	C	G	C
IR 5657-33-2	IRGC 127440	ind1B	T	G	C	C	G	A	C	A	C	G	C
TOS 9795	IRGC 127866	ind1B	T	G	C	C	G	A	C	A	C	G	C
PERUBAK LUEY	IRGC 127726	ind1B	T	G	C	C	G	A	C	A	C	G	C
PSBRC 18	IRGC 127743	ind1B	T	G	C	C	G	A	C	A	C	G	C
ZACATEPEC	IRGC 128205	ind1B	T	G	C	C	G	A	C	A	C	G	C
IR 1813-694-2	IRGC 128059	ind1B	T	G	C	C	G	A	C	A	C	G	C
CR 579-1-3	IRGC 128021	ind1B	T	G	C	C	G	A	C	A	C	G	C
BW 293-2	IRGC 135853	ind1B	T	G	C	C	G	A	C	A	C	G	C
ERJIUNAN 1		ind1B	T	G	C	C	G	A	C	A	C	G	C
XUANENCHANGTANQINGZHAN		ind1B	T	G	C	C	G	A	C	A	C	G	C
HONGGU		ind1B	T	G	C	C	G	A	C	A	C	G	C
CAOZHAO-2		ind1B	T	G	C	C	G	A	C	A	C	G	C
CHOROFA	IRGC 135865	ind1B	T	G	C	C	G	A	C	A	C	G	C
CISADANE	IRGC 135866	ind1B	T	G	C	C	G	A	C	A	C	G	C
IR42	IRGC 135920	ind1B	T	G	C	C	G	A	C	A	C	G	C
IR2061-522-6-9	IRGC 135918	ind1B	T	G	C	C	G	A	C	A	C	G	C
TYPE3	IRGC 136061	ind1B	T	G	C	C	G	A	C	A	C	G	C
IR77298-14-1-2	IRGC 135938	ind1B	T	G	C	C	G	A	C	A	C	G	C
IR06G113	IRGC 135916	ind1B	T	G	C	C	G	A	C	A	C	G	C
CISANGGARUNG	IRGC 135867	ind1B	T	G	C	C	G	A	C	A	C	G	C
829	IRGC 135820	ind1B	T	G	C	C	G	A	C	A	C	G	C
IR8192-200-3-3-1-1	IRGC 135939	ind1B	T	G	C	C	G	A	C	A	C	G	C
GAYABYEO	IRGC 135892	ind1B	T	G	C	C	G	A	C	A	C	G	C
IR68897B	IRGC 135934	ind1B	T	G	C	C	G	A	C	A	C	G	C
DUO 57		ind1B	T	G	C	C	G	A	C	A	C	G	C
MR185	IRGC 135991	ind1B	T	G	C	C	G	A	C	A	C	G	C
117	IRGC 135813	ind1B	T	G	C	C	G	A	C	A	C	G	C
ZHONGHUA 1	IRGC 136093	ind1B	T	G	C	C	G	A	C	A	C	G	C
PSBRC80	IRGC 136023	ind1B	T	G	C	C	G	A	C	A	C	G	C
PSBRC82	IRGC 136024	ind1B	T	G	C	C	G	A	C	A	C	G	C
G341		ind1B	T	G	C	C	G	A	C	A	C	G	C
YZX1		ind1B	T	G	C	C	G	A	C	A	C	G	C
42686		ind1B	T	G	C	C	G	A	C	A	C	G	C
IRBB62	IRGC 135947	ind1B	T	G	C	C	G	A	C	A	C	G	C
CHENGHUI 727		ind1B	T	G	C	C	G	A	C	A	C	G	C
KOGOMG 1-1	IRGC 135971	ind1B	T	G	C	C	G	A	C	A	C	G	C
NPT-100	IRGC 136011	ind1B	T	G	C	C	G	A	C	A	C	G	C
IR64A		ind1B	T	G	C	C	G	A	C	A	C	G	C
DHAN4	IRGC 135877	ind1B	T	G	C	C	G	A	C	A	C	G	C
IR6	IRGC 135927	ind1B	T	G	C	C	G	A	C	A	C	G	C
CS94	IRGC 135873	ind1B	T	G	C	C	G	A	C	A	C	G	C
X22	IRGC 136074	ind1B	T	G	C	C	G	A	C	A	C	G	C
UPR 191-66	IRGC 136063	ind1B	T	G	C	C	G	A	C	A	C	G	C
AJAYA	IRGC 135824	ind1B	T	G	C	C	G	A	C	A	C	G	C
BUDDA	IRGC 135851	ind1B	T	G	C	C	G	A	C	A	C	G	C
CX409		ind1B	T	G	C	C	G	A	C	A	C	G	C
CX410		ind1B	T	G	C	C	G	A	C	A	C	G	C
CX411		ind1B	T	G	C	C	G	A	C	A	C	G	C
CX414		ind1B	T	G	C	C	G	A	C	A	C	G	C
CX417		ind1B	T	G	C	C	G	A	C	A	C	G	C
CX419		ind1B	T	G	C	C	G	A	C	A	C	G	C
CX423		ind1B	T	G	C	C	G	A	C	A	C	G	C
CX424		ind1B	T	G	C	C	G	A	C	A	C	G	C
CX426		ind1B	T	G	C	C	G	A	C	A	C	G	C
CX561		ind1B	T	G	C	C	G	A	C	A	C	G	C
AMISTAD 82	IRGC 125949	ind1B	T	G	C	C	G	A	C	A	C	G	C
PR 106	IRGC 127742	ind1B	T	G	C	C	G	A	C	A	C	G	C
NIONOKA	IRGC 136008	ind1B	T	G	C	C	G	A	C	A	C	G	C
BASMATI	IRGC 117652	ind1B	T	G	C	C	G	A	C	A	C	G	C
CX408		ind1B	T	G	C	C	G	A	C	A	C	G	C
WP 36	IRGC 126092	ind1B	T	G	C	C	G	A	C	A	C	G	C
E 2024	IRGC 125730	ind1B	T	G	C	C	G	A	C	A	C	G	C
RP 9-4	IRGC 126004	ind1B	T	G	C	C	G	A	C	A	C	G	C
IR 28	IRGC 122094	ind1B	T	G	C	C	G	A	C	A	C	G	C
WAS 199-B-1-2-1	IRGC 122288	ind1B	T	G	C	C	G	A	C	A	C	G	C
SAHEL 108	IRGC 122232	ind1B	T	G	C	C	G	A	C	A	C	G	C
CHATO	IRGC 127269	ind1B	T	G	C	C	G	A	C	A	C	G	C
PORONG	IRGC 127740	ind1B	T	G	C	C	G	A	C	A	C	G	C
ANLINGWUBAILI	IRGC 127124	ind1B	T	G	C	C	G	A	C	A	C	G	C
TAICHUNG SEN YU 214	IRGC 127835	ind1B	T	G	C	C	G	A	C	A	C	G	C
GUANG122		ind1B	T	G	C	C	G	A	C	A	C	G	C
PR106	IRGC 136022	ind1B	T	G	C	C	G	A	C	A	C	G	C
IR66897B	IRGC 135931	ind1B	T	G	C	C	G	A	C	A	C	G	C
CHHOMROMG	IRGC 135863	ind1B	T	G	C	C	G	A	C	A	C	G	C
NERICA-L-1	IRGC 136004	ind1B	T	G	C	C	G	A	C	A	C	G	C
IR 4683-54-2	IRGC 127439	ind1B	T	G	C	C	G	A	C	A	C	G	C
IR 19661-364-1-2-3	IRGC 127435	ind1B	T	G	C	C	G	A	C	A	C	G	C
BW311-9	IRGC 135854	ind1B	T	G	C	C	G	A	C	A	C	G	C
CX418		ind1B	T	G	C	C	G	A	C	A	C	G	C
WAS 206-B-B-2-2-1	IRGC 122290	ind1B	T	G	C	C	G	A	C	A	C	G	C
B 6136-3-TB-0-1-5	IRGC 125951	ind1B	T	G	C	C	G	A	C	A	C	G	C
KHAO GRADOOK CHAHNG	IRGC 125800	ind1B	T	G	C	C	G	A	C	A	C	G	C
CICA 8	IRGC 122011	ind1B	T	G	C	C	G	A	C	A	C	G	C
AMOL3(SANA)		ind1B	T	G	C	C	G	A	C	A	C	G	C
Y134	IRGC 136077	ind1B	T	G	C	C	G	A	C	A	C	G	C
ICTA CRISPO 38	IRGC 125967	ind1B	T	G	C	C	G	A	C	A	C	G	C
IR 5494 (BPH 1)	IRGC 131939	ind1B	T	G	C	C	G	A	C	A	C	G	C
WAS 63-22-5-9-10-1	IRGC 122297	ind1B	T	G	C	C	G	A	C	A	C	G	C
WAGWAG PUTI	IRGC 132371	ind1B	T	G	C	C	G	A	C	A	C	G	C
BR 52-87-1	IRGC 128002	ind1B	T	G	C	C	G	A	C	A	C	G	C
IRBB7	IRGC 135948	ind1B	T	G	C	C	G	A	C	A	C	G	C
FEDEARROZ 50	IRGC 126957	ind1B	T	G	C	C	G	A	C	A	C	G	C
DAA MANSA	IRGC 126196	ind1B	T	G	C	C	G	A	C	A	C	G	C
WP 65	IRGC 126013	ind1B	T	G	C	C	G	A	C	A	C	G	C
IR 75870-5-8-5-B-1	IRGC 126062	ind1B	T	G	C	C	G	A	C	A	C	G	C
3210	IRGC 127030	ind1B	T	G	C	C	G	A	C	A	C	G	C
MBEIMBEIHUN	IRGC 127619	ind1B	T	G	C	C	G	A	C	A	C	G	C
ROHINI	IRGC 136034	ind1B	T	G	C	C	G	A	C	A	C	G	C
CHENGNONGSHUIJING		ind1B	T	G	C	C	G	A	C	A	C	G	C
MOLIZHANXUAN	IRGC 135985	ind1B	T	G	C	C	G	A	C	A	C	G	C
IRRI 146	IRGC 126966	ind1B	T	G	C	C	G	A	C	A	C	G	C
ARC 11663	IRGC 126174	ind1B	T	G	C	C	G	A	C	A	C	G	C
SADA RUPA	IRGC 125894	ind1B	T	G	C	C	G	A	C	A	C	G	C
IRGA 318-11-9-2A	IRGC 126030	ind1B	T	G	C	C	G	A	C	A	C	G	C
IR 9560-2-6-3	IRGC 127441	ind1B	T	G	C	C	G	A	C	A	C	G	C
ARAURE 1	IRGC 125950	ind1B	T	G	C	C	G	A	C	A	C	G	C
B 6136 E-3-TB-0-1-5	IRGC 125952	ind1B	T	G	C	C	G	A	C	A	C	G	C
IR 77390-1-6-4-19-1-B	IRGC 127075	ind1B	T	G	C	C	G	A	C	A	C	G	C
WAS 203-B-B-2-4-1	IRGC 122289	ind1B	T	G	C	C	G	A	C	A	C	G	C
WAS 198-B-3-1-3	IRGC 122287	ind1B	T	G	C	C	G	A	C	A	C	G	C
IR 72967-12-2-3	IRGC 122111	ind1B	T	G	C	C	G	A	C	A	C	G	C
CNA 4081	IRGC 122017	ind1B	T	G	C	C	G	A	C	A	C	G	C
IR 4432-28-5	IRGC 127438	ind1B	T	G	C	C	G	A	C	A	C	G	C
SPR 7284-57-5	IRGC 127823	ind1B	T	G	C	C	G	A	C	A	C	G	C
CISOKAN	IRGC 135868	ind1B	T	G	C	C	G	A	C	A	C	G	C
CX416		ind1B	T	G	C	C	G	A	C	A	C	G	C
CX420		ind1B	T	G	C	C	G	A	C	A	C	G	C
CX425		ind1B	T	G	C	C	G	A	C	A	C	G	C
BOUAKE 189	IRGC 126997	ind1B	T	G	C	C	G	A	C	A	C	G	C
BG90-2	IRGC 135842	ind1B	T	G	C	C	G	A	C	A	C	G	C
CX413		ind1B	T	G	C	C	G	A	C	A	C	G	C
UPR 1201-1-20-1	IRGC 126012	ind1B	T	G	C	C	G	A	C	A	C	G	C
SIGARDIS	IRGC 126088	ind1B	T	G	C	C	G	A	C	A	C	G	C
BR IRGA 409	IRGC 125691	ind1B	T	G	C	C	G	A	C	A	C	G	C
SAMBALA MALO	IRGC 122239	ind1B	T	G	C	C	G	A	C	A	C	G	C
HUA 564	IRGC 135907	ind1B	T	G	C	C	G	A	C	A	C	G	C
IR58025B	IRGC 135925	ind1B	T	G	C	C	G	A	C	A	C	G	C
SABRAN	IRGC 127775	ind1B	T	G	C	C	G	A	C	A	C	G	C
IRGA 370-42-1-1F-C-1	IRGC 125989	ind1B	T	G	C	C	G	A	C	A	C	G	C
BW 295-5	IRGC 125955	ind1B	T	G	C	C	G	A	C	A	C	G	C
KOLONGI BAO	IRGC 128090	ind2	T	G	C	C	G	A	C	A	C	G	C
BADAL 1163	IRGC 125664	ind2	T	G	C	C	G	A	C	A	C	G	C
LALDIGHA	IRGC 128358	ind2	T	G	C	C	G	A	C	A	C	G	C
SKK	IRGC 127816	ind2	T	G	C	C	G	A	C	A	C	G	C
KUSUM KATIKI	IRGC 127536	ind2	T	G	C	C	G	A	C	A	C	G	C
MUDALIGA WEE	IRGC 128395	ind2	T	G	C	C	G	A	C	A	C	G	C
ARC 14709	IRGC 127960	ind2	T	G	C	C	G	A	C	A	C	G	C
KOTTEYARAN	IRGC 125616	ind2	T	G	C	C	G	A	C	A	C	G	C
TSIPALA B 160	IRGC 124426	ind2	T	G	C	C	G	A	C	A	C	G	C
HOLDIGANTHI	IRGC 127411	ind2	T	G	C	C	G	A	C	A	C	G	C
NCS 830	IRGC 127667	ind2	T	G	C	C	G	A	C	A	C	G	C
PAUNDRI	IRGC 127720	ind2	T	G	C	C	G	A	C	A	C	G	C
KOMALIOKO	IRGC 128350	ind2	T	G	C	C	G	A	C	A	C	G	C
HALSUDU HEENATI	IRGC 127401	ind2	T	G	C	C	G	A	C	A	C	G	C
KAL SHULI	IRGC 128069	ind2	T	G	C	C	G	A	C	A	C	G	C
PATNAI 31-679	IRGC 128130	ind2	T	G	C	C	G	A	C	A	C	G	C
STRAW 23-428	IRGC 128171	ind2	T	G	C	C	G	A	C	A	C	G	C
ARC 14358	IRGC 127956	ind2	T	G	C	C	G	A	C	A	C	G	C
SUFALDHULA	IRGC 128173	ind2	T	G	C	C	G	A	C	A	C	G	C
KONAMANI	IRGC 127529	ind2	T	G	C	C	G	A	C	A	C	G	C
MUTTU SAMBA	IRGC 121441	ind2	T	G	C	C	G	A	C	A	C	G	C
POKKALI	IRGC 126002	ind2	T	G	C	C	G	A	C	A	C	G	C
KELIRENY	IRGC 127056	ind2	T	G	C	C	G	A	C	A	C	G	C
NCS 237	IRGC 125853	ind2	T	G	C	C	G	A	C	A	C	G	C
XITTO	IRGC 126294	ind2	T	G	C	C	G	A	C	A	C	G	C
LATA MONA	IRGC 128535	ind2	T	G	C	C	G	A	C	A	C	G	C
RAJHUSAI (ACR 12)	IRGC 126264	ind2	T	G	C	C	G	A	C	A	C	G	C
DUDRE	IRGC 125608	ind2	T	G	C	C	G	A	C	A	C	G	C
ARC 14654	IRGC 125650	ind2	T	G	C	C	G	A	C	A	C	G	C
KUTTA	IRGC 125815	ind2	T	G	C	C	G	A	C	A	C	G	C
KURULUTUDU	IRGC 125813	ind2	T	G	C	C	G	A	C	A	C	G	C
BANIKAT	IRGC 125672	ind2	T	G	C	C	G	A	C	A	C	G	C
BHOJON KOLPO	IRGC 125681	ind2	T	G	C	C	G	A	C	A	C	G	C
MUTA GANJE	IRGC 125847	ind2	T	G	C	C	G	A	C	A	C	G	C
KUSHIARA	IRGC 125814	ind2	T	G	C	C	G	A	C	A	C	G	C
JHODI BIRUN	IRGC 125785	ind2	T	G	C	C	G	A	C	A	C	G	C
PURA BINNI	IRGC 125878	ind2	T	G	C	C	G	A	C	A	C	G	C
BK 26	IRGC 125684	ind2	T	G	C	C	G	A	C	A	C	G	C
BARIK KUDI	IRGC 125674	ind2	T	G	C	C	G	A	C	A	C	G	C
BADUIE	IRGC 125666	ind2	T	G	C	C	G	A	C	A	C	G	C
GOKULGANJA	IRGC 126151	ind2	T	G	C	C	G	A	C	A	C	G	C
LABRA	IRGC 125817	ind2	T	G	C	C	G	A	C	A	C	G	C
BENGALY MORIMO	IRGC 125677	ind2	T	G	C	C	G	A	C	A	C	G	C
MULLIKURUVA	IRGC 125845	ind2	T	G	C	C	G	A	C	A	C	G	C
WANGA BARUGULU	IRGC 125935	ind2	T	G	C	C	G	A	C	A	C	G	C
HD 10	IRGC 125759	ind2	T	G	C	C	G	A	C	A	C	G	C
LALKA (LAL DHAN)	IRGC 125818	ind2	T	G	C	C	G	A	C	A	C	G	C
KITRANA 1007	IRGC 125804	ind2	T	G	C	C	G	A	C	A	C	G	C
DHANE BURWA	IRGC 126199	ind2	T	G	C	C	G	A	C	A	C	G	C
DHOLA AMAN (LOWLAND AMAN)	IRGC 126200	ind2	T	G	C	C	G	A	C	A	C	G	C
URAIBOOL	IRGC 126289	ind2	T	G	C	C	G	A	C	A	C	G	C
MARAGBE		ind2	T	G	C	C	G	A	C	A	C	G	C
DA 7	IRGC 124432	ind2	T	G	C	C	G	A	C	A	C	G	C
NOLOS		ind2	T	G	C	C	G	A	C	A	C	G	C
AUS 78-62	IRGC 131929	ind2	T	G	C	C	G	A	C	A	C	G	C
DUDHSWAR 15-141		ind2	T	G	C	C	G	A	C	A	C	G	C
NONA BOKRA	IRGC 122181	ind2	T	G	C	C	G	A	C	A	C	G	C
LAITRA	IRGC 124405	ind2	T	G	C	C	G	A	C	A	C	G	C
TSIPALA MENA 626	IRGC 124427	ind2	T	G	C	C	G	A	C	A	C	G	C
ZINYA KOLAMBA	IRGC 127916	ind2	T	G	C	C	G	A	C	A	C	G	C
VAIKATHARYAN	IRGC 127881	ind2	T	G	C	C	G	A	C	A	C	G	C
NULI	IRGC 127684	ind2	T	G	C	C	G	A	C	A	C	G	C
MOONOR		ind2	T	G	C	C	G	A	C	A	C	G	C
BHATA PYAGI	IRGC 127222	ind2	T	G	C	C	G	A	C	A	C	G	C
KOTODESHI	IRGC 128353	ind2	T	G	C	C	G	A	C	A	C	G	C
NCS 331	IRGC 127656	ind2	T	G	C	C	G	A	C	A	C	G	C
NCS 477	IRGC 127659	ind2	T	G	C	C	G	A	C	A	C	G	C
NCS 599	IRGC 127661	ind2	T	G	C	C	G	A	C	A	C	G	C
NCS 745	IRGC 127663	ind2	T	G	C	C	G	A	C	A	C	G	C
NCS 766	IRGC 127664	ind2	T	G	C	C	G	A	C	A	C	G	C
NCS 771 A	IRGC 127665	ind2	T	G	C	C	G	A	C	A	C	G	C
NCS 809 A	IRGC 127666	ind2	T	G	C	C	G	A	C	A	C	G	C
EX WUKARI (WILD)		ind2	T	G	C	C	G	A	C	A	C	G	C
DERAWA	IRGC 127313	ind2	T	G	C	C	G	A	C	A	C	G	C
DISSIGBE	IRGC 127320	ind2	T	G	C	C	G	A	C	A	C	G	C
HERATH BANDA	IRGC 127407	ind2	T	G	C	C	G	A	C	A	C	G	C
FOFFI	IRGC 131987	ind2	T	G	C	C	G	A	C	A	C	G	C
MENAHARA 505	IRGC 127623	ind2	T	G	C	C	G	A	C	A	C	G	C
NS 199	IRGC 127683	ind2	T	G	C	C	G	A	C	A	C	G	C
NS 1515	IRGC 127682	ind2	T	G	C	C	G	A	C	A	C	G	C
TANDAKAY FINGO	IRGC 127845	ind2	T	G	C	C	G	A	C	A	C	G	C
SABORAMANDALOAFO	IRGC 127774	ind2	T	G	C	C	G	A	C	A	C	G	C
TSIPALA MENAHAR	IRGC 127867	ind2	T	G	C	C	G	A	C	A	C	G	C
19	IRGC 127096	ind2	T	G	C	C	G	A	C	A	C	G	C
BHONDU PAREWA	IRGC 135738	ind2	T	G	C	C	G	A	C	A	C	G	C
BHU BHUSI	IRGC 127223	ind2	T	G	C	C	G	A	C	A	C	G	C
DHANIYA PHOOL	IRGC 127317	ind2	T	G	C	C	G	A	C	A	C	G	C
LALI GURMATIA	IRGC 127544	ind2	T	G	C	C	G	A	C	A	C	G	C
DILBAKSH	IRGC 128279	ind2	T	G	C	C	G	A	C	A	C	G	C
LAKHA KUAR	IRGC 127542	ind2	T	G	C	C	G	A	C	A	C	G	C
MALIKULI	IRGC 127598	ind2	T	G	C	C	G	A	C	A	C	G	C
VUOTTA SAIL	IRGC 127888	ind2	T	G	C	C	G	A	C	A	C	G	C
SHYAMJIRA	IRGC 135795	ind2	T	G	C	C	G	A	C	A	C	G	C
SARIN TSIPALA	IRGC 128460	ind2	T	G	C	C	G	A	C	A	C	G	C
MENALAVA	IRGC 135774	ind2	T	G	C	C	G	A	C	A	C	G	C
BAANYALOJOPOIHUN	IRGC 127979	ind2	T	G	C	C	G	A	C	A	C	G	C
CO 2		ind2	T	G	C	C	G	A	C	A	C	G	C
O. SATIVA	IRGC 132361	ind2	T	G	C	C	G	A	C	A	C	G	C
ARC 6052	IRGC 127163	ind2	T	G	C	C	G	A	C	A	C	G	C
ARC 7236	IRGC 127168	ind2	T	G	C	C	G	A	C	A	C	G	C
PERIYA VELLAI	IRGC 127725	ind2	T	G	C	C	G	A	C	A	C	G	C
MOND BA	IRGC 128111	ind2	T	G	C	C	G	A	C	A	C	G	C
DAMODAR	IRGC 127299	ind2	T	G	C	C	G	A	C	A	C	G	C
ARC 10159	IRGC 132316	ind2	T	G	C	C	G	A	C	A	C	G	C
ARC 11322	IRGC 127937	ind2	T	G	C	C	G	A	C	A	C	G	C
ARC 12180	IRGC 127940	ind2	T	G	C	C	G	A	C	A	C	G	C
KALA DIGHA	IRGC 128064	ind2	T	G	C	C	G	A	C	A	C	G	C
KAMRANGA	IRGC 128070	ind2	T	G	C	C	G	A	C	A	C	G	C
KOLA MUCHI		ind2	T	G	C	C	G	A	C	A	C	G	C
MATI CHAL	IRGC 128107	ind2	T	G	C	C	G	A	C	A	C	G	C
LUDI GOCHYA	IRGC 128100	ind2	T	G	C	C	G	A	C	A	C	G	C
HALDI JAON	IRGC 128048	ind2	T	G	C	C	G	A	C	A	C	G	C
GUTTI AKKULLU	IRGC 128046	ind2	T	G	C	C	G	A	C	A	C	G	C
PECALO		ind2	T	G	C	C	G	A	C	A	C	G	C
KALA MUNA	IRGC 128066	ind2	T	G	C	C	G	A	C	A	C	G	C
KAZALSAIL	IRGC 128075	ind2	T	G	C	C	G	A	C	A	C	G	C
KADAMSAIL	IRGC 128063	ind2	T	G	C	C	G	A	C	A	C	G	C
CHITRAJ 14-134	IRGC 128015	ind2	T	G	C	C	G	A	C	A	C	G	C
DUDHSWAR 15-157	IRGC 132308	ind2	T	G	C	C	G	A	C	A	C	G	C
SADAJIRA 19-258	IRGC 128153	ind2	T	G	C	C	G	A	C	A	C	G	C
SADAJIRA 19-339	IRGC 128155	ind2	T	G	C	C	G	A	C	A	C	G	C
STRAW 23-471	IRGC 135799	ind2	T	G	C	C	G	A	C	A	C	G	C
BR 116-3B-53	IRGC 128001	ind2	T	G	C	C	G	A	C	A	C	G	C
OR 117-8	IRGC 128121	ind2	T	G	C	C	G	A	C	A	C	G	C
ARC 18064		ind2	T	G	C	C	G	A	C	A	C	G	C
INANUPAN	IRGC 132339	ind2	T	G	C	C	G	A	C	A	C	G	C
BACHHAIKALMA	IRGC 127980	ind2	T	G	C	C	G	A	C	A	C	G	C
DADKHANI	IRGC 128023	ind2	T	G	C	C	G	A	C	A	C	G	C
DAHARNAGRA	IRGC 128024	ind2	T	G	C	C	G	A	C	A	C	G	C
KALIKALMA	IRGC 128067	ind2	T	G	C	C	G	A	C	A	C	G	C
RANACHANDRABHOG	IRGC 128146	ind2	T	G	C	C	G	A	C	A	C	G	C
SACHI	IRGC 132368	ind2	T	G	C	C	G	A	C	A	C	G	C
BATCHA BHOG (SCENTED)	IRGC 127989	ind2	T	G	C	C	G	A	C	A	C	G	C
MATALI	IRGC 128106	ind2	T	G	C	C	G	A	C	A	C	G	C
PISINI	IRGC 128138	ind2	T	G	C	C	G	A	C	A	C	G	C
NGATSIN	IRGC 136007	ind2	T	G	C	C	G	A	C	A	C	G	C
MADHUKAR	IRGC 135979	ind2	T	G	C	C	G	A	C	A	C	G	C
W1263	IRGC 136066	ind2	T	G	C	C	G	A	C	A	C	G	C
DODDI	IRGC 135883	ind2	T	G	C	C	G	A	C	A	C	G	C
498-2A BR 8	IRGC 126041	ind2	T	G	C	C	G	A	C	A	C	G	C
JOTA BITCHI 1	IRGC 135532	ind2	T	G	C	C	G	A	C	A	C	G	C
SELHI	IRGC 127792	ind2	T	G	C	C	G	A	C	A	C	G	C
G 25	IRGC 126150	ind2	T	G	C	C	G	A	C	A	C	G	C
KALABAIL	IRGC 125789	ind2	T	G	C	C	G	A	C	A	C	G	C
MAMORIAKA	IRGC 125833	ind2	T	G	C	C	G	A	C	A	C	G	C
SITHAIYAN KOTTAI SAMBA	IRGC 126143	ind2	T	G	C	C	G	A	C	A	C	G	C
AGAI 1		ind2	T	G	C	C	G	A	C	A	C	G	C
PATNAI 31-675		ind2	T	G	C	C	G	A	C	A	C	G	C
MAMORIAKA 114	IRGC 122159	ind2	T	G	C	C	G	A	C	A	C	G	C
BARAMANJ	IRGC 127209	ind2	T	G	C	C	G	A	C	A	C	G	C
BIJULI BATI	IRGC 127227	ind2	T	G	C	C	G	A	C	A	C	G	C
JUGRAY	IRGC 127468	ind2	T	G	C	C	G	A	C	A	C	G	C
NCS 901 A	IRGC 127668	ind2	T	G	C	C	G	A	C	A	C	G	C
MALAGASY	IRGC 128376	ind2	T	G	C	C	G	A	C	A	C	G	C
GAMTI 1-34	IRGC 128041	ind2	T	G	C	C	G	A	C	A	C	G	C
DONGREM	IRGC 127340	ind2	T	G	C	C	G	A	C	A	C	G	C
ADT 12	IRGC 127107	ind2	T	G	C	C	G	A	C	A	C	G	C
ALAGUSAMBA	IRGC 132315	ind2	T	G	C	C	G	A	C	A	C	G	C
DUDA MONOR	IRGC 128033	ind2	T	G	C	C	G	A	C	A	C	G	C
GURULEY	IRGC 127396	ind2	T	G	C	C	G	A	C	A	C	G	C
STRAW 23-438	IRGC 128172	ind2	T	G	C	C	G	A	C	A	C	G	C
ARC 15403	IRGC 127966	ind2	T	G	C	C	G	A	C	A	C	G	C
MILAGROSA	IRGC 128109	ind2	T	G	C	C	G	A	C	A	C	G	C
KHEJURTHUPI	IRGC 128089	ind2	T	G	C	C	G	A	C	A	C	G	C
CHITRAKALI	IRGC 128016	ind2	T	G	C	C	G	A	C	A	C	G	C
ADANKARU	IRGC 127105	ind2	T	G	C	C	G	A	C	A	C	G	C
EDAKKADAN 0-69-27	IRGC 127355	ind2	T	G	C	C	G	A	C	A	C	G	C
NIBARI	IRGC 126119	ind2	T	G	C	C	G	A	C	A	C	G	C
MAKRO	IRGC 126158	ind2	T	G	C	C	G	A	C	A	C	G	C
SONAMUKHI	IRGC 126161	ind2	T	G	C	C	G	A	C	A	C	G	C
PACHCHAIPERUMAL 2462-11	IRGC 127698	ind2	T	G	C	C	G	A	C	A	C	G	C
SUDU KARAYAL	IRGC 127827	ind2	T	G	C	C	G	A	C	A	C	G	C
GOCHIAGARI	IRGC 128044	ind2	T	G	C	C	G	A	C	A	C	G	C
PAIRJAT	IRGC 128126	ind2	T	G	C	C	G	A	C	A	C	G	C
SADAJIRA 19-317	IRGC 128154	ind2	T	G	C	C	G	A	C	A	C	G	C
GANDHISAIL	IRGC 128043	ind2	T	G	C	C	G	A	C	A	C	G	C
BOKDEL	IRGC 127233	ind2	T	G	C	C	G	A	C	A	C	G	C
SOSSOKA OULE	IRGC 128168	ind2	T	G	C	C	G	A	C	A	C	G	C
CAC 75	IRGC 128008	ind2	T	G	C	C	G	A	C	A	C	G	C
ASHMBER	IRGC 125657	ind2	T	G	C	C	G	A	C	A	C	G	C
NCS 458	IRGC 127658	ind2	T	G	C	C	G	A	C	A	C	G	C
KAHATAWEE	IRGC 127476	ind2	T	G	C	C	G	A	C	A	C	G	C
BADAL	IRGC 127981	ind2	T	G	C	C	G	A	C	A	C	G	C
SAMBA	IRGC 127781	ind2	T	G	C	C	G	A	C	A	C	G	C
KARI GURMATIA		ind2	T	G	C	C	G	A	C	A	C	G	C
ROPA		ind2	T	G	C	C	G	A	C	A	C	G	C
JALMAGNA	IRGC 135951	ind2	T	G	C	C	G	A	C	A	C	G	C
SADAJIRA 19-287	IRGC 126270	ind2	T	G	C	C	G	A	C	A	C	G	C
RACE PERUMAL	IRGC 125881	ind2	T	G	C	C	G	A	C	A	C	G	C
KERIBAREFOR	IRGC 128337	ind2	T	G	C	C	G	A	C	A	C	G	C
DISSI	IRGC 127321	ind2	T	G	C	C	G	A	C	A	C	G	C
KEERIPALA CHILL PADDY	IRGC 125615	ind2	T	G	C	C	G	A	C	A	C	G	C
CHAKOL	IRGC 125696	ind2	T	G	C	C	G	A	C	A	C	G	C
BHASAMANIK		ind2	T	G	C	C	G	A	C	A	C	G	C
SR 26 B	IRGC 128169	ind2	T	G	C	C	G	A	C	A	C	G	C
DA 11	IRGC 124431	ind2	T	G	C	C	G	A	C	A	C	G	C
MEKENZIE SMALL	IRGC 126167	ind2	T	G	C	C	G	A	C	A	C	G	C
K 1074	IRGC 127469	ind2	T	G	C	C	G	A	C	A	C	G	C
BANGLA	IRGC 128238	ind2	T	G	C	C	G	A	C	A	C	G	C
DOGON IRI	IRGC 127333	ind2	T	G	C	C	G	A	C	A	C	G	C
POONGAR	IRGC 127738	ind2	T	G	C	C	G	A	C	A	C	G	C
ARC 14868	IRGC 127963	ind2	T	G	C	C	G	A	C	A	C	G	C
MAKARANDASAIL	IRGC 128103	ind2	T	G	C	C	G	A	C	A	C	G	C
KALU ILANKALAYAN	IRGC 125792	ind2	T	G	C	C	G	A	C	A	C	G	C
NCS 102	IRGC 127653	ind2	T	G	C	C	G	A	C	A	C	G	C
BADAL 76	IRGC 127199	ind2	T	G	C	C	G	A	C	A	C	G	C
DUBRAJ	IRGC 127343	ind2	T	G	C	C	G	A	C	A	C	G	C
KALOBONA	IRGC 132309	ind2	T	G	C	C	G	A	C	A	C	G	C
CUTTACK 29	IRGC 127289	ind2	T	G	C	C	G	A	C	A	C	G	C
ARC 14060	IRGC 125648	ind2	T	G	C	C	G	A	C	A	C	G	C
BAM 9	IRGC 125670	ind2	T	G	C	C	G	A	C	A	C	G	C
KHAO LEUANG RAI	IRGC 125802	ind2	T	G	C	C	G	A	C	A	C	G	C
HOLDI GIRA	IRGC 126979	ind2	T	G	C	C	G	A	C	A	C	G	C
RIZ TYPE SORGHO	IRGC 125887	ind2	T	G	C	C	G	A	C	A	C	G	C
RAUSRR 4	IRGC 127767	ind2	T	G	C	C	G	A	C	A	C	G	C
MAKALIOKA	IRGC 132353	ind2	T	G	C	C	G	A	C	A	C	G	C
DUDHSAR	IRGC 128034	ind2	T	G	C	C	G	A	C	A	C	G	C
CYLINDRICAL 30-605	IRGC 128022	ind2	T	G	C	C	G	A	C	A	C	G	C
ARC 15589	IRGC 132243	ind2	T	G	C	C	G	A	C	A	C	G	C
ARC 11245	IRGC 127936	ind2	T	G	C	C	G	A	C	A	C	G	C
BANCHI	IRGC 127986	ind2	T	G	C	C	G	A	C	A	C	G	C
AMON 4	IRGC 127925	ind2	T	G	C	C	G	A	C	A	C	G	C
PARA NELLU	IRGC 125868	ind2	T	G	C	C	G	A	C	A	C	G	C
SINDANO 3	IRGC 127808	ind2	T	G	C	C	G	A	C	A	C	G	C
BLACK 28-564	IRGC 127998	ind2	T	G	C	C	G	A	C	A	C	G	C
SURMATIYA	IRGC 126008	ind2	T	G	C	C	G	A	C	A	C	G	C
TYPE 50	IRGC 126011	ind2	T	G	C	C	G	A	C	A	C	G	C
NIRGUNI	IRGC 126000	ind2	T	G	C	C	G	A	C	A	C	G	C
KALO CHAKOL	IRGC 126136	ind2	T	G	C	C	G	A	C	A	C	G	C
NAPDAI	IRGC 127647	ind2	T	G	C	C	G	A	C	A	C	G	C
PADI ARA	IRGC 135630	ind2	T	G	C	C	G	A	C	A	C	G	C
MURUNGA	IRGC 127640	ind2	T	G	C	C	G	A	C	A	C	G	C
GOBOL SAIL (BALAM)	IRGC 132424	ind2	T	G	C	C	G	A	C	A	C	G	C
BIRUI SAIL	IRGC 132305	ind2	T	G	C	C	G	A	C	A	C	G	C
TULASIBAS	IRGC 128196	ind2	T	G	C	C	G	A	C	A	C	G	C
ARC 15929	IRGC 127968	ind2	T	G	C	C	G	A	C	A	C	G	C
DUDH KADAR	IRGC 125607	ind2	T	G	C	C	G	A	C	A	C	G	C
MODDAI KARUPPAN	IRGC 126139	ind2	T	G	C	C	G	A	C	A	C	G	C
PANIKELASH	IRGC 128128	ind2	T	G	C	C	G	A	C	A	C	G	C
VADAI	IRGC 135806	ind2	T	G	C	C	G	A	C	A	C	G	C
DONRADAO	IRGC 127342	ind2	T	G	C	C	G	A	C	A	C	G	C
PATMADHAI 1		ind2	T	G	C	C	G	A	C	A	C	G	C
KHAO DAWK MALI 105	IRGC 121235	ind3	T	G	C	C	G	A	C	A	C	G	C
KHAO SAHKORN	IRGC 132403	ind3	T	G	C	C	G	A	C	A	C	G	C
PA KHENG	IRGC 127707	ind3	T	G	C	C	G	A	C	A	C	G	C
DINGRAS		ind3	T	G	C	C	G	A	C	A	C	G	C
CARREON	IRGC 117442	ind3	T	G	C	C	G	A	C	A	C	G	C
REMOL	IRGC 126266	ind3	T	G	C	C	G	A	C	A	C	G	C
KHAO PONG AEV		ind3	T	G	C	C	G	A	C	A	C	G	C
RD 15	IRGC 126003	ind3	T	G	C	C	G	A	C	A	C	G	C
Na souan	IRGC 126250	ind3	T	G	C	C	G	A	C	A	C	G	C
PULUT BARAYA	IRGC 126262	ind3	T	G	C	C	G	A	C	A	C	G	C
BIDAPIK	IRGC 131933	ind3	T	G	C	C	G	A	C	A	C	G	C
GAMBIAKA	IRGC 124392	ind3	T	G	C	C	G	A	C	A	C	G	C
JAO KHAO	IRGC 131993	ind3	T	G	C	C	G	A	C	A	C	G	C
PLAWNG SAENG	IRGC 127735	ind3	T	G	C	C	G	A	C	A	C	G	C
KHAO YAI GUANG	IRGC 127518	ind3	T	G	C	C	G	A	C	A	C	G	C
LEUANG MAI	IRGC 134992	ind3	T	G	C	C	G	A	C	A	C	G	C
RAI MAHK MEUANG	IRGC 132295	ind3	T	G	C	C	G	A	C	A	C	G	C
DAW 85	IRGC 127302	ind3	T	G	C	C	G	A	C	A	C	G	C
BORIZINA 640	IRGC 131972	ind3	T	G	C	C	G	A	C	A	C	G	C
MOSHI	IRGC 127631	ind3	T	G	C	C	G	A	C	A	C	G	C
N'YA NOFF	IRGC 128411	ind3	T	G	C	C	G	A	C	A	C	G	C
PADINTHUMA	IRGC 132362	ind3	T	G	C	C	G	A	C	A	C	G	C
NIAW NARAI	IRGC 127679	ind3	T	G	C	C	G	A	C	A	C	G	C
PULUT BURUNG	IRGC 132037	ind3	T	G	C	C	G	A	C	A	C	G	C
KHAO GAHB BUA	IRGC 132401	ind3	T	G	C	C	G	A	C	A	C	G	C
KAMPTI	IRGC 127484	ind3	T	G	C	C	G	A	C	A	C	G	C
PUANG MAHLAI KHAO		ind3	T	G	C	C	G	A	C	A	C	G	C
KAGIOS PUTI	IRGC 135756	ind3	T	G	C	C	G	A	C	A	C	G	C
KHAO SETTI	IRGC 132002	ind3	T	G	C	C	G	A	C	A	C	G	C
SAMRONG 2	IRGC 132298	ind3	T	G	C	C	G	A	C	A	C	G	C
HMA GNENG	IRGC 127408	ind3	T	G	C	C	G	A	C	A	C	G	C
LG 944	IRGC 132011	ind3	T	G	C	C	G	A	C	A	C	G	C
ARNG'-KAR PHAR ONG	IRGC 127171	ind3	T	G	C	C	G	A	C	A	C	G	C
EA LOUY	IRGC 127351	ind3	T	G	C	C	G	A	C	A	C	G	C
PA LAT NGAN	IRGC 127711	ind3	T	G	C	C	G	A	C	A	C	G	C
PA KHENG KHAW	IRGC 127708	ind3	T	G	C	C	G	A	C	A	C	G	C
MACAN SAPAC	IRGC 128101	ind3	T	G	C	C	G	A	C	A	C	G	C
KHAO BAI SRI		ind3	T	G	C	C	G	A	C	A	C	G	C
KHAN THAI DO	IRGC 128338	ind3	T	G	C	C	G	A	C	A	C	G	C
NGAN TIA	IRGC 127674	ind3	T	G	C	C	G	A	C	A	C	G	C
HAJI HARUN 38	IRGC 128047	ind3	T	G	C	C	G	A	C	A	C	G	C
TJERE MANGGA	IRGC 128189	ind3	T	G	C	C	G	A	C	A	C	G	C
EA TIA	IRGC 132248	ind3	T	G	C	C	G	A	C	A	C	G	C
PADAN	IRGC 128123	ind3	T	G	C	C	G	A	C	A	C	G	C
E 21	IRGC 128035	ind3	T	G	C	C	G	A	C	A	C	G	C
ALAMINOS	IRGC 132236	ind3	T	G	C	C	G	A	C	A	C	G	C
GLAM	IRGC 132250	ind3	T	G	C	C	G	A	C	A	C	G	C
TUN SART	IRGC 136060	ind3	T	G	C	C	G	A	C	A	C	G	C
KONTOL 86	IRGC 126154	ind3	T	G	C	C	G	A	C	A	C	G	C
MELEKE	IRGC 125838	ind3	T	G	C	C	G	A	C	A	C	G	C
IE MATA CICEM		ind3	T	G	C	C	G	A	C	A	C	G	C
TONG MAH		ind3	T	G	C	C	G	A	C	A	C	G	C
BARUM	IRGC 127213	ind3	T	G	C	C	G	A	C	A	C	G	C
MUOY KUM	IRGC 135571	ind3	T	G	C	C	G	A	C	A	C	G	C
ATT CHHMOUS	IRGC 127177	ind3	T	G	C	C	G	A	C	A	C	G	C
BONGOLON	IRGC 135740	ind3	T	G	C	C	G	A	C	A	C	G	C
BUJANG		ind3	T	G	C	C	G	A	C	A	C	G	C
POTO BALA	IRGC 128139	ind3	T	G	C	C	G	A	C	A	C	G	C
NEP BA BONG TO	IRGC 128116	ind3	T	G	C	C	G	A	C	A	C	G	C
GADABUNG (GUNDIL)	IRGC 132423	ind3	T	G	C	C	G	A	C	A	C	G	C
KENTJANA MAHANG		ind3	T	G	C	C	G	A	C	A	C	G	C
UTRI DELI	IRGC 127880	ind3	T	G	C	C	G	A	C	A	C	G	C
DAMNOEUB KHSE SAUT	IRGC 128025	ind3	T	G	C	C	G	A	C	A	C	G	C
MAIRUL	IRGC 127591	ind3	T	G	C	C	G	A	C	A	C	G	C
PHAN PHAE	IRGC 128132	ind3	T	G	C	C	G	A	C	A	C	G	C
RANTAT	IRGC 135790	ind3	T	G	C	C	G	A	C	A	C	G	C
NALUMOOLAI KARUPAN		ind3	T	G	C	C	G	A	C	A	C	G	C
YEBAWYIN	IRGC 125628	ind3	T	G	C	C	G	A	C	A	C	G	C
RELLY	IRGC 126160	ind3	T	G	C	C	G	A	C	A	C	G	C
FAYA MOSHI	IRGC 125740	ind3	T	G	C	C	G	A	C	A	C	G	C
LONG KHI KRAI	IRGC 126985	ind3	T	G	C	C	G	A	C	A	C	G	C
LEUANG CHAIYAPHUM	IRGC 126983	ind3	T	G	C	C	G	A	C	A	C	G	C
LEUANG YAI 344	IRGC 125826	ind3	T	G	C	C	G	A	C	A	C	G	C
LEUANG YAI 2 B 72	IRGC 126138	ind3	T	G	C	C	G	A	C	A	C	G	C
GABAHSI RASAKI C 90	IRGC 126205	ind3	T	G	C	C	G	A	C	A	C	G	C
LEUANG LAI MAE PRAJAN	IRGC 126984	ind3	T	G	C	C	G	A	C	A	C	G	C
KUATEK	IRGC 131915	ind3	T	G	C	C	G	A	C	A	C	G	C
KHAO KAI	IRGC 125801	ind3	T	G	C	C	G	A	C	A	C	G	C
KETAN SERANG	IRGC 125799	ind3	T	G	C	C	G	A	C	A	C	G	C
RD 19		ind3	T	G	C	C	G	A	C	A	C	G	C
AC 13 (T 141)	IRGC 131926	ind3	T	G	C	C	G	A	C	A	C	G	C
THIERNO BANDE	IRGC 125922	ind3	T	G	C	C	G	A	C	A	C	G	C
GUMPANGAR	IRGC 131937	ind3	T	G	C	C	G	A	C	A	C	G	C
EX EBOKOZURU	IRGC 125735	ind3	T	G	C	C	G	A	C	A	C	G	C
NACHIN ER 12		ind3	T	G	C	C	G	A	C	A	C	G	C
CHAW GAM PRUED		ind3	T	G	C	C	G	A	C	A	C	G	C
MELABOH	IRGC 128537	ind3	T	G	C	C	G	A	C	A	C	G	C
SERENDAH SUNGAI DUA 25	IRGC 131956	ind3	T	G	C	C	G	A	C	A	C	G	C
KOLITONDO		ind3	T	G	C	C	G	A	C	A	C	G	C
NELI	IRGC 135538	ind3	T	G	C	C	G	A	C	A	C	G	C
HNANWA	IRGC 126209	ind3	T	G	C	C	G	A	C	A	C	G	C
LEUANG AWN		ind3	T	G	C	C	G	A	C	A	C	G	C
KETAN KUNANG KUNENG		ind3	T	G	C	C	G	A	C	A	C	G	C
CANTIK PAUN		ind3	T	G	C	C	G	A	C	A	C	G	C
MANUS		ind3	T	G	C	C	G	A	C	A	C	G	C
BAJAR KUNING PAHIT	IRGC 131931	ind3	T	G	C	C	G	A	C	A	C	G	C
PUTEH KACA	IRGC 131946	ind3	T	G	C	C	G	A	C	A	C	G	C
UNGGUL	IRGC 131951	ind3	T	G	C	C	G	A	C	A	C	G	C
SERAUP 27	IRGC 132433	ind3	T	G	C	C	G	A	C	A	C	G	C
MAE MAI LUD NI	IRGC 125831	ind3	T	G	C	C	G	A	C	A	C	G	C
ZO	IRGC 127917	ind3	T	G	C	C	G	A	C	A	C	G	C
KYUN TAW SEIN	IRGC 127537	ind3	T	G	C	C	G	A	C	A	C	G	C
PA RABICHINA	IRGC 132291	ind3	T	G	C	C	G	A	C	A	C	G	C
MR 69	IRGC 127636	ind3	T	G	C	C	G	A	C	A	C	G	C
MANARE (PHOM)	IRGC 132408	ind3	T	G	C	C	G	A	C	A	C	G	C
GAM PERNG	IRGC 128294	ind3	T	G	C	C	G	A	C	A	C	G	C
BEUA KAE	IRGC 131971	ind3	T	G	C	C	G	A	C	A	C	G	C
E MOOM	IRGC 127359	ind3	T	G	C	C	G	A	C	A	C	G	C
E NAWN KHAO	IRGC 128286	ind3	T	G	C	C	G	A	C	A	C	G	C
E PLUAK	IRGC 127360	ind3	T	G	C	C	G	A	C	A	C	G	C
GASET BOW	IRGC 127380	ind3	T	G	C	C	G	A	C	A	C	G	C
KHAO BUN MI	IRGC 132346	ind3	T	G	C	C	G	A	C	A	C	G	C
KHAO' PAWM	IRGC 132426	ind3	T	G	C	C	G	A	C	A	C	G	C
MA EUE	IRGC 127588	ind3	T	G	C	C	G	A	C	A	C	G	C
NIAW KHIAW NGOO	IRGC 127677	ind3	T	G	C	C	G	A	C	A	C	G	C
OB CHUEY	IRGC 132021	ind3	T	G	C	C	G	A	C	A	C	G	C
QUAHNG LUANG	IRGC 132366	ind3	T	G	C	C	G	A	C	A	C	G	C
SA GAE	IRGC 132297	ind3	T	G	C	C	G	A	C	A	C	G	C
LEUANG KHAJAWN	IRGC 132010	ind3	T	G	C	C	G	A	C	A	C	G	C
DAW NOK KAEN	IRGC 127306	ind3	T	G	C	C	G	A	C	A	C	G	C
DAWK PUT	IRGC 127304	ind3	T	G	C	C	G	A	C	A	C	G	C
GAEW DAENG	IRGC 127372	ind3	T	G	C	C	G	A	C	A	C	G	C
KONYAN	IRGC 127531	ind3	T	G	C	C	G	A	C	A	C	G	C
LUO SI ZHAN	IRGC 127581	ind3	T	G	C	C	G	A	C	A	C	G	C
BAHN DAENG		ind3	T	G	C	C	G	A	C	A	C	G	C
DAWK PUD KHAO	IRGC 127303	ind3	T	G	C	C	G	A	C	A	C	G	C
AUS 78-125	IRGC 132275	ind3	T	G	C	C	G	A	C	A	C	G	C
KHAO' NOK 4	IRGC 132001	ind3	T	G	C	C	G	A	C	A	C	G	C
KILOMBERO	IRGC 127524	ind3	T	G	C	C	G	A	C	A	C	G	C
PULURE	IRGC 132036	ind3	T	G	C	C	G	A	C	A	C	G	C
ZERO	IRGC 132372	ind3	T	G	C	C	G	A	C	A	C	G	C
KIKUBA	IRGC 127523	ind3	T	G	C	C	G	A	C	A	C	G	C
MOSHI	IRGC 127633	ind3	T	G	C	C	G	A	C	A	C	G	C
PAKISTANHMWE	IRGC 127709	ind3	T	G	C	C	G	A	C	A	C	G	C
BOO MAE	IRGC 132276	ind3	T	G	C	C	G	A	C	A	C	G	C
KHAO KO RAOH	IRGC 132000	ind3	T	G	C	C	G	A	C	A	C	G	C
KHAO NAHNG PRUNG	IRGC 127514	ind3	T	G	C	C	G	A	C	A	C	G	C
LEUM DERN	IRGC 132389	ind3	T	G	C	C	G	A	C	A	C	G	C
NIAW YUANG KHANUN		ind3	T	G	C	C	G	A	C	A	C	G	C
PAN DAWK MAHK	IRGC 132290	ind3	T	G	C	C	G	A	C	A	C	G	C
PULUT SELEMYAM	IRGC 128439	ind3	T	G	C	C	G	A	C	A	C	G	C
SESAT JADI	IRGC 132041	ind3	T	G	C	C	G	A	C	A	C	G	C
BA TUC RAN	IRGC 132391	ind3	T	G	C	C	G	A	C	A	C	G	C
CEMPO TURI	IRGC 127251	ind3	T	G	C	C	G	A	C	A	C	G	C
PAYO TINGGI	IRGC 132414	ind3	T	G	C	C	G	A	C	A	C	G	C
NKUMBAN NDINGO	IRGC 135575	ind3	T	G	C	C	G	A	C	A	C	G	C
TAMBAS JANGKOK	IRGC 132416	ind3	T	G	C	C	G	A	C	A	C	G	C
CHON	IRGC 127282	ind3	T	G	C	C	G	A	C	A	C	G	C
KAUN TREI	IRGC 132281	ind3	T	G	C	C	G	A	C	A	C	G	C
LAANG	IRGC 135569	ind3	T	G	C	C	G	A	C	A	C	G	C
CHAN LEUY	IRGC 132277	ind3	T	G	C	C	G	A	C	A	C	G	C
NEANG AN	IRGC 135572	ind3	T	G	C	C	G	A	C	A	C	G	C
NEANG LAU	IRGC 132285	ind3	T	G	C	C	G	A	C	A	C	G	C
NOU	IRGC 132413	ind3	T	G	C	C	G	A	C	A	C	G	C
LIMA	IRGC 127564	ind3	T	G	C	C	G	A	C	A	C	G	C
KUL REUSEI	IRGC 132406	ind3	T	G	C	C	G	A	C	A	C	G	C
MARAMAY	IRGC 127609	ind3	T	G	C	C	G	A	C	A	C	G	C
NEANG MINH	IRGC 135778	ind3	T	G	C	C	G	A	C	A	C	G	C
CHA LIENG	IRGC 127254	ind3	T	G	C	C	G	A	C	A	C	G	C
INPONG	IRGC 127431	ind3	T	G	C	C	G	A	C	A	C	G	C
KHAO PA	IRGC 127559	ind3	T	G	C	C	G	A	C	A	C	G	C
KASHMIRI		ind3	T	G	C	C	G	A	C	A	C	G	C
DAMNOEUB KRACHAK SESS	IRGC 132279	ind3	T	G	C	C	G	A	C	A	C	G	C
PA PHA EA	IRGC 127717	ind3	T	G	C	C	G	A	C	A	C	G	C
CHAO DO	IRGC 127260	ind3	T	G	C	C	G	A	C	A	C	G	C
DO NOUAN	IRGC 127341	ind3	T	G	C	C	G	A	C	A	C	G	C
EA POUAK	IRGC 127353	ind3	T	G	C	C	G	A	C	A	C	G	C
TAM	IRGC 127843	ind3	T	G	C	C	G	A	C	A	C	G	C
TOUN	IRGC 128192	ind3	T	G	C	C	G	A	C	A	C	G	C
BANGKOUY	IRGC 127208	ind3	T	G	C	C	G	A	C	A	C	G	C
DAMNOUEB PHDAU PEN	IRGC 128271	ind3	T	G	C	C	G	A	C	A	C	G	C
RUS RUSSEI	IRGC 127772	ind3	T	G	C	C	G	A	C	A	C	G	C
KAUK HNYINGWA	IRGC 127501	ind3	T	G	C	C	G	A	C	A	C	G	C
EA TOM	IRGC 127354	ind3	T	G	C	C	G	A	C	A	C	G	C
EMAHTAKYAN	IRGC 127358	ind3	T	G	C	C	G	A	C	A	C	G	C
SABALINE	IRGC 127773	ind3	T	G	C	C	G	A	C	A	C	G	C
LG 4153	IRGC 127560	ind3	T	G	C	C	G	A	C	A	C	G	C
KHIE TOM	IRGC 127521	ind3	T	G	C	C	G	A	C	A	C	G	C
SAM SI	IRGC 127782	ind3	T	G	C	C	G	A	C	A	C	G	C
SANPATONG NYAY	IRGC 127785	ind3	T	G	C	C	G	A	C	A	C	G	C
DO KHAW	IRGC 127334	ind3	T	G	C	C	G	A	C	A	C	G	C
SIPOT	IRGC 127812	ind3	T	G	C	C	G	A	C	A	C	G	C
BANDANG PUTIH 680	IRGC 132246	ind3	T	G	C	C	G	A	C	A	C	G	C
KA SAEN	IRGC 128335	ind3	T	G	C	C	G	A	C	A	C	G	C
LONG MA	IRGC 127574	ind3	T	G	C	C	G	A	C	A	C	G	C
PADI PULUT		ind3	T	G	C	C	G	A	C	A	C	G	C
RADIN GOI	IRGC 127759	ind3	T	G	C	C	G	A	C	A	C	G	C
ANAK CHINA		ind3	T	G	C	C	G	A	C	A	C	G	C
KOUPENEDOU KOUBOURY		ind3	T	G	C	C	G	A	C	A	C	G	C
MINH SOC (CAMBODIA)		ind3	T	G	C	C	G	A	C	A	C	G	C
TRANG LUA	IRGC 135804	ind3	T	G	C	C	G	A	C	A	C	G	C
PEUAK NAM 43		ind3	T	G	C	C	G	A	C	A	C	G	C
ATJEH		ind3	T	G	C	C	G	A	C	A	C	G	C
BANDI	IRGC 127207	ind3	T	G	C	C	G	A	C	A	C	G	C
KERAN DUKUH	IRGC 128521	ind3	T	G	C	C	G	A	C	A	C	G	C
KETAN URANG		ind3	T	G	C	C	G	A	C	A	C	G	C
MANGSUR	IRGC 127602	ind3	T	G	C	C	G	A	C	A	C	G	C
NARUN	IRGC 132357	ind3	T	G	C	C	G	A	C	A	C	G	C
SERUNEN	IRGC 135794	ind3	T	G	C	C	G	A	C	A	C	G	C
SIAM BARABAI		ind3	T	G	C	C	G	A	C	A	C	G	C
SIBORAS	IRGC 128163	ind3	T	G	C	C	G	A	C	A	C	G	C
UNGGAS	IRGC 128199	ind3	T	G	C	C	G	A	C	A	C	G	C
LUBUK LINGGAU	IRGC 128099	ind3	T	G	C	C	G	A	C	A	C	G	C
KUOL DAUN THNONG		ind3	T	G	C	C	G	A	C	A	C	G	C
NEANG NARY		ind3	T	G	C	C	G	A	C	A	C	G	C
PHCAR SLA KI	IRGC 128133	ind3	T	G	C	C	G	A	C	A	C	G	C
ARC 13373	IRGC 128227	ind3	T	G	C	C	G	A	C	A	C	G	C
PADI BENOT	IRGC 135631	ind3	T	G	C	C	G	A	C	A	C	G	C
SIPULUT SUBANG	IRGC 132269	ind3	T	G	C	C	G	A	C	A	C	G	C
NANE	IRGC 127643	ind3	T	G	C	C	G	A	C	A	C	G	C
DAMNOEUB POR HING	IRGC 132331	ind3	T	G	C	C	G	A	C	A	C	G	C
CEMPO MANGGAR	IRGC 127250	ind3	T	G	C	C	G	A	C	A	C	G	C
PULUT PUTIH	IRGC 127750	ind3	T	G	C	C	G	A	C	A	C	G	C
PHAE MEUN LAN	IRGC 128430	ind3	T	G	C	C	G	A	C	A	C	G	C
SRAU THMOR	IRGC 127824	ind3	T	G	C	C	G	A	C	A	C	G	C
KOLUBA	IRGC 134993	ind3	T	G	C	C	G	A	C	A	C	G	C
SOC NAU (BIEN THE)	IRGC 135797	ind3	T	G	C	C	G	A	C	A	C	G	C
LWANKHAN	IRGC 127582	ind3	T	G	C	C	G	A	C	A	C	G	C
PONG SANG A		ind3	T	G	C	C	G	A	C	A	C	G	C
CEMPO CINA	IRGC 128009	ind3	T	G	C	C	G	A	C	A	C	G	C
KHAO PAH 8-5-38	IRGC 135760	ind3	T	G	C	C	G	A	C	A	C	G	C
DICULA	IRGC 132333	ind3	T	G	C	C	G	A	C	A	C	G	C
SI OMPAN LAMA	IRGC 127810	ind3	T	G	C	C	G	A	C	A	C	G	C
TIEN SOM	IRGC 128186	ind3	T	G	C	C	G	A	C	A	C	G	C
PADI HITAM	IRGC 135781	ind3	T	G	C	C	G	A	C	A	C	G	C
JAO' HAWN MAE JAN	IRGC 128061	ind3	T	G	C	C	G	A	C	A	C	G	C
LEUANG PRA TAHN		ind3	T	G	C	C	G	A	C	A	C	G	C
NIAW DAM	IRGC 132260	ind3	T	G	C	C	G	A	C	A	C	G	C
SAWNG RUANG	IRGC 132267	ind3	T	G	C	C	G	A	C	A	C	G	C
INDO NO 13075	IRGC 135755	ind3	T	G	C	C	G	A	C	A	C	G	C
C 894-21	IRGC 135858	ind3	T	G	C	C	G	A	C	A	C	G	C
SRI RAJA	IRGC 136050	ind3	T	G	C	C	G	A	C	A	C	G	C
SHWE WAR TUN	IRGC 136046	ind3	T	G	C	C	G	A	C	A	C	G	C
RASI		ind3	T	G	C	C	G	A	C	A	C	G	C
INNMAYEBAW	IRGC 135915	ind3	T	G	C	C	G	A	C	A	C	G	C
DAJA	IRGC 131935	ind3	T	G	C	C	G	A	C	A	C	G	C
TAPANG		ind3	T	G	C	C	G	A	C	A	C	G	C
ITA 245	IRGC 127445	ind3	T	G	C	C	G	A	C	A	C	G	C
ASFALA	IRGC 127175	ind3	T	G	C	C	G	A	C	A	C	G	C
PUEY TAW	IRGC 127745	ind3	T	G	C	C	G	A	C	A	C	G	C
NOON SOUNG	IRGC 127681	ind3	T	G	C	C	G	A	C	A	C	G	C
ANG KANG K P	IRGC 127928	ind3	T	G	C	C	G	A	C	A	C	G	C
BENGKA KERSEK		ind3	T	G	C	C	G	A	C	A	C	G	C
CADUNG SO BLOC 1	IRGC 135743	ind3	T	G	C	C	G	A	C	A	C	G	C
GAHB AWY 2-1	IRGC 128040	ind3	T	G	C	C	G	A	C	A	C	G	C
ARANG	IRGC 117423	ind3	T	G	C	C	G	A	C	A	C	G	C
PATISAIL	IRGC 126079	ind3	T	G	C	C	G	A	C	A	C	G	C
PAHK NOK GAEW		ind3	T	G	C	C	G	A	C	A	C	G	C
BONG BOI	IRGC 125689	ind3	T	G	C	C	G	A	C	A	C	G	C
QUERO ASSAN	IRGC 125880	ind3	T	G	C	C	G	A	C	A	C	G	C
PIN GAEW 56	IRGC 125871	ind3	T	G	C	C	G	A	C	A	C	G	C
KEDOT		ind3	T	G	C	C	G	A	C	A	C	G	C
BATU	IRGC 131932	ind3	T	G	C	C	G	A	C	A	C	G	C
SI HAO NDURIA	IRGC 132385	ind3	T	G	C	C	G	A	C	A	C	G	C
KHAO PLAH LAI NAK		ind3	T	G	C	C	G	A	C	A	C	G	C
DOC PHUNG D 12	IRGC 135749	ind3	T	G	C	C	G	A	C	A	C	G	C
PAWNG AEW 1	IRGC 127722	ind3	T	G	C	C	G	A	C	A	C	G	C
SIA MOO	IRGC 135581	ind3	T	G	C	C	G	A	C	A	C	G	C
KANDEKE YAIGAITI	IRGC 132400	ind3	T	G	C	C	G	A	C	A	C	G	C
PADI SIRANDAH KUNING	IRGC 132287	ind3	T	G	C	C	G	A	C	A	C	G	C
KONG KHSACH BANG KATT	IRGC 132006	ind3	T	G	C	C	G	A	C	A	C	G	C
KHMAO KDET	IRGC 132404	ind3	T	G	C	C	G	A	C	A	C	G	C
SAMBOK ANGKRANG	IRGC 128458	ind3	T	G	C	C	G	A	C	A	C	G	C
SAR SIEM	IRGC 135641	ind3	T	G	C	C	G	A	C	A	C	G	C
KUJAM KURIT	IRGC 132282	ind3	T	G	C	C	G	A	C	A	C	G	C
MAE HANG	IRGC 132352	ind3	T	G	C	C	G	A	C	A	C	G	C
ARITH	IRGC 127975	ind3	T	G	C	C	G	A	C	A	C	G	C
PULUT MINYAK	IRGC 132294	ind3	T	G	C	C	G	A	C	A	C	G	C
SERAUP 50		ind3	T	G	C	C	G	A	C	A	C	G	C
BONG SEN	IRGC 127235	ind3	T	G	C	C	G	A	C	A	C	G	C
LUA DEN MUA	IRGC 135770	ind3	T	G	C	C	G	A	C	A	C	G	C
KONG MARETH 4 T 1	IRGC 135764	ind3	T	G	C	C	G	A	C	A	C	G	C
PREAH SIHANOUK	IRGC 132364	ind3	T	G	C	C	G	A	C	A	C	G	C
CHAO PEUAK DENG	IRGC 127268	ind3	T	G	C	C	G	A	C	A	C	G	C
JAROM EMAS		ind3	T	G	C	C	G	A	C	A	C	G	C
KAMAS	IRGC 127483	ind3	T	G	C	C	G	A	C	A	C	G	C
HOING CANTEL	IRGC 128053	ind3	T	G	C	C	G	A	C	A	C	G	C
RANDA KUNING		ind3	T	G	C	C	G	A	C	A	C	G	C
MOROM	IRGC 128112	ind3	T	G	C	C	G	A	C	A	C	G	C
PAH PIANG	IRGC 128125	ind3	T	G	C	C	G	A	C	A	C	G	C
SIGUPAI		ind3	T	G	C	C	G	A	C	A	C	G	C
BANDANG BUNGKUAKLAN	IRGC 127987	ind3	T	G	C	C	G	A	C	A	C	G	C
TARING PELUNDUK		ind3	T	G	C	C	G	A	C	A	C	G	C
NANG SAU DO		ind3	T	G	C	C	G	A	C	A	C	G	C
MAUNG NYO	IRGC 128108	ind3	T	G	C	C	G	A	C	A	C	G	C
B 38	IRGC 127195	ind3	T	G	C	C	G	A	C	A	C	G	C
SRAU KHSAI	IRGC 128170	ind3	T	G	C	C	G	A	C	A	C	G	C
LIONG ORN	IRGC 128523	ind3	T	G	C	C	G	A	C	A	C	G	C
A 28-6	IRGC 127921	ind3	T	G	C	C	G	A	C	A	C	G	C
PADI SIAM KUNING	IRGC 136019	ind3	T	G	C	C	G	A	C	A	C	G	C
BPI 76 NON SENSITIVE (GREEN)	IRGC 120902	ind3	T	G	C	C	G	A	C	A	C	G	C
RAMINAD (GERMAN)		ind3	T	G	C	C	G	A	C	A	C	G	C
SIAM ER 16		ind3	T	G	C	C	G	A	C	A	C	G	C
NEANG MAC	IRGC 135777	ind3	T	G	C	C	G	A	C	A	C	G	C
PHAT PRORMOL		ind3	T	G	C	C	G	A	C	A	C	G	C
SAHM RUANG NAK		ind3	T	G	C	C	G	A	C	A	C	G	C
KAM PAI	IRGC 126152	ind3	T	G	C	C	G	A	C	A	C	G	C
BOW SU SO	IRGC 125690	ind3	T	G	C	C	G	A	C	A	C	G	C
KHAO PRAHJIN		ind3	T	G	C	C	G	A	C	A	C	G	C
SI MERIA		ind3	T	G	C	C	G	A	C	A	C	G	C
NEANG MINH TONN		ind3	T	G	C	C	G	A	C	A	C	G	C
LAM BOUN	IRGC 127548	ind3	T	G	C	C	G	A	C	A	C	G	C
NGWE TOE KYE	IRGC 128405	ind3	T	G	C	C	G	A	C	A	C	G	C
AMBARIKORI	IRGC 127120	ind3	T	G	C	C	G	A	C	A	C	G	C
LUA HUONG T 1	IRGC 128098	ind3	T	G	C	C	G	A	C	A	C	G	C
NAHNG PRAYAH 132		ind3	T	G	C	C	G	A	C	A	C	G	C
CHANTEK 145		ind3	T	G	C	C	G	A	C	A	C	G	C
SEGON BENGGALA	IRGC 135793	ind3	T	G	C	C	G	A	C	A	C	G	C
PUAK	IRGC 135787	ind3	T	G	C	C	G	A	C	A	C	G	C
BRONDOL PUTIH	IRGC 127238	ind3	T	G	C	C	G	A	C	A	C	G	C
JENDA ABANG	IRGC 128062	ind3	T	G	C	C	G	A	C	A	C	G	C
TERUNG DAUN	IRGC 128182	ind3	T	G	C	C	G	A	C	A	C	G	C
EA DAM HANG DOK	IRGC 128036	ind3	T	G	C	C	G	A	C	A	C	G	C
NAH MOI	IRGC 128114	ind3	T	G	C	C	G	A	C	A	C	G	C
PA MATIS	IRGC 135577	ind3	T	G	C	C	G	A	C	A	C	G	C
MA YOO	IRGC 127617	ind3	T	G	C	C	G	A	C	A	C	G	C
PARN A 191		ind3	T	G	C	C	G	A	C	A	C	G	C
GOJOT	IRGC 127388	ind3	T	G	C	C	G	A	C	A	C	G	C
INDO NO 7505	IRGC 128058	ind3	T	G	C	C	G	A	C	A	C	G	C
DAMNOEUB THPOIL HING	IRGC 128027	ind3	T	G	C	C	G	A	C	A	C	G	C
MINDANAO	IRGC 128110	ind3	T	G	C	C	G	A	C	A	C	G	C
APYO DAW GYI	IRGC 132238	ind3	T	G	C	C	G	A	C	A	C	G	C
NAM SA GUI 19	IRGC 117536	ind3	T	G	C	C	G	A	C	A	C	G	C
HAWM KRUA	IRGC 125965	ind3	T	G	C	C	G	A	C	A	C	G	C
LEUANG TAWNG SOOK	IRGC 126137	ind3	T	G	C	C	G	A	C	A	C	G	C
KHAO CHUAN CHOM 452	IRGC 131914	ind3	T	G	C	C	G	A	C	A	C	G	C
C 166-135	IRGC 127244	ind3	T	G	C	C	G	A	C	A	C	G	C
KAMPING POUY		ind3	T	G	C	C	G	A	C	A	C	G	C
THAO LOUANG	IRGC 128184	ind3	T	G	C	C	G	A	C	A	C	G	C
KHAO DAWK MALI 105	IRGC 135967	ind3	T	G	C	C	G	A	C	A	C	G	C
PLI KHAO	IRGC 126081	ind3	T	G	C	C	G	A	C	A	C	G	C
SRAU SENG	IRGC 126169	ind3	T	G	C	C	G	A	C	A	C	G	C
LEUANG YAI 29-12-46	IRGC 125825	ind3	T	G	C	C	G	A	C	A	C	G	C
ES 21	IRGC 126204	ind3	T	G	C	C	G	A	C	A	C	G	C
PULU RENNI	IRGC 127747	ind3	T	G	C	C	G	A	C	A	C	G	C
LINANGAN	IRGC 132351	ind3	T	G	C	C	G	A	C	A	C	G	C
LUA CHAN HUONG	IRGC 126236	ind3	T	G	C	C	G	A	C	A	C	G	C
KERITING TINGGI	IRGC 131941	ind3	T	G	C	C	G	A	C	A	C	G	C
P 41	IRGC 127697	ind3	T	G	C	C	G	A	C	A	C	G	C
MUAY	IRGC 127637	ind3	T	G	C	C	G	A	C	A	C	G	C
CA HIM	IRGC 132394	ind3	T	G	C	C	G	A	C	A	C	G	C
SAWK GAM MAH	IRGC 132415	ind3	T	G	C	C	G	A	C	A	C	G	C
MAMAS	IRGC 127600	ind3	T	G	C	C	G	A	C	A	C	G	C
KHSAY VENG	IRGC 135762	ind3	T	G	C	C	G	A	C	A	C	G	C
LUA NEP 4416		ind3	T	G	C	C	G	A	C	A	C	G	C
BINOLAYANGUN	IRGC 127996	ind3	T	G	C	C	G	A	C	A	C	G	C
JAO LEUANG	IRGC 126216	ind3	T	G	C	C	G	A	C	A	C	G	C
LEUANG DAM	IRGC 126156	ind3	T	G	C	C	G	A	C	A	C	G	C
E DAW HAWM	IRGC 126132	ind3	T	G	C	C	G	A	C	A	C	G	C
KUNENG	IRGC 126226	ind3	T	G	C	C	G	A	C	A	C	G	C
HAWM TOONG		ind3	T	G	C	C	G	A	C	A	C	G	C
BANGBANG		ind3	T	G	C	C	G	A	C	A	C	G	C
PRADOO DAENG	IRGC 132035	ind3	T	G	C	C	G	A	C	A	C	G	C
NAHNG KHAO BOW		ind3	T	G	C	C	G	A	C	A	C	G	C
TI NGI	IRGC 132301	ind3	T	G	C	C	G	A	C	A	C	G	C
DAMM NOEB THNGORN'	IRGC 132398	ind3	T	G	C	C	G	A	C	A	C	G	C
MARECH S V R	IRGC 128105	ind3	T	G	C	C	G	A	C	A	C	G	C
NEANG CHAN	IRGC 135776	ind3	T	G	C	C	G	A	C	A	C	G	C
KHAO' SIM	IRGC 128342	ind3	T	G	C	C	G	A	C	A	C	G	C
PADI GRUNDUL 1	IRGC 127700	ind3	T	G	C	C	G	A	C	A	C	G	C
ASE BAKKA LOMPO	IRGC 127976	ind3	T	G	C	C	G	A	C	A	C	G	C
SHWEPULAY	IRGC 128162	ind3	T	G	C	C	G	A	C	A	C	G	C
BKN 7130-1017-2	IRGC 127997	ind3	T	G	C	C	G	A	C	A	C	G	C
MAYAS PUTIH		ind3	T	G	C	C	G	A	C	A	C	G	C
SAMON	IRGC 128157	ind3	T	G	C	C	G	A	C	A	C	G	C
JANDA LAOR	IRGC 126980	ind3	T	G	C	C	G	A	C	A	C	G	C
KHAO THI RATE	IRGC 126223	ind3	T	G	C	C	G	A	C	A	C	G	C
MAK NAM	IRGC 132354	ind3	T	G	C	C	G	A	C	A	C	G	C
SI RANTING	IRGC 128167	ind3	T	G	C	C	G	A	C	A	C	G	C
LEUANG YAI 29-12-2	IRGC 126157	ind3	T	G	C	C	G	A	C	A	C	G	C
HAM 48	IRGC 128532	ind3	T	G	C	C	G	A	C	A	C	G	C
KAMPAI PEUN MEUANG		ind3	T	G	C	C	G	A	C	A	C	G	C
SADOK	IRGC 131917	ind3	T	G	C	C	G	A	C	A	C	G	C
LEONG ORN 4135	IRGC 126233	ind3	T	G	C	C	G	A	C	A	C	G	C
SIDIK		ind3	T	G	C	C	G	A	C	A	C	G	C
LEUANG SAWED		ind3	T	G	C	C	G	A	C	A	C	G	C
DAMNOEUB KAUN KHMOM	IRGC 131980	ind3	T	G	C	C	G	A	C	A	C	G	C
PHCAR KABAS	IRGC 132031	ind3	T	G	C	C	G	A	C	A	C	G	C
LEMAK RUSA	IRGC 132008	ind3	T	G	C	C	G	A	C	A	C	G	C
TAP KHOUAY	IRGC 127849	ind3	T	G	C	C	G	A	C	A	C	G	C
SRAU KHGNAERNG	IRGC 132300	ind3	T	G	C	C	G	A	C	A	C	G	C
ARN'-SAR THNGORN'	IRGC 127172	ind3	T	G	C	C	G	A	C	A	C	G	C
KA GIL	IRGC 127475	ind3	T	G	C	C	G	A	C	A	C	G	C
1146	IRGC 128208	ind3	T	G	C	C	G	A	C	A	C	G	C
DAMNOEUB KRAMOUM	IRGC 128026	ind3	T	G	C	C	G	A	C	A	C	G	C
TJEMPO PENDEK UNTUNG	IRGC 128188	ind3	T	G	C	C	G	A	C	A	C	G	C
TJ PERAK	IRGC 127862	ind3	T	G	C	C	G	A	C	A	C	G	C
NEANG SAATH K 45		ind3	T	G	C	C	G	A	C	A	C	G	C
SITANDANG	IRGC 127814	ind3	T	G	C	C	G	A	C	A	C	G	C
CHAO LEP NOK	IRGC 128012	ind3	T	G	C	C	G	A	C	A	C	G	C
NGASEIN THEEDAT (C 30)	IRGC 128119	ind3	T	G	C	C	G	A	C	A	C	G	C
DUD KUNING	IRGC 125729	ind3	T	G	C	C	G	A	C	A	C	G	C
CHE MAH	IRGC 132395	ind3	T	G	C	C	G	A	C	A	C	G	C
EA NOUAN	IRGC 127352	ind3	T	G	C	C	G	A	C	A	C	G	C
ANAK DIDEK		ind3	T	G	C	C	G	A	C	A	C	G	C
PENDEK LAYUNG	IRGC 128131	ind3	T	G	C	C	G	A	C	A	C	G	C
PAH WEAN	IRGC 126258	ind3	T	G	C	C	G	A	C	A	C	G	C
NG KARAN DE	IRGC 135539	ind3	T	G	C	C	G	A	C	A	C	G	C
GAM PAI 30-12-15	IRGC 125747	ind3	T	G	C	C	G	A	C	A	C	G	C
KATUNG	IRGC 131940	ind3	T	G	C	C	G	A	C	A	C	G	C
KREM KRAHAM	IRGC 128091	ind3	T	G	C	C	G	A	C	A	C	G	C
KENCANA RANDAH		ind3	T	G	C	C	G	A	C	A	C	G	C
CHAO LAO SOUNG	IRGC 127266	ind3	T	G	C	C	G	A	C	A	C	G	C
TJERE ENER	IRGC 127860	ind3	T	G	C	C	G	A	C	A	C	G	C
RADEN DJAWA (GUNDIL)	IRGC 135789	ind3	T	G	C	C	G	A	C	A	C	G	C
EKAYIN SAW	IRGC 128038	ind3	T	G	C	C	G	A	C	A	C	G	C
MATIANG	IRGC 127613	ind3	T	G	C	C	G	A	C	A	C	G	C
PURTOK (MALAGKIT)	IRGC 132263	ind3	T	G	C	C	G	A	C	A	C	G	C
SA MER	IRGC 128156	ind3	T	G	C	C	G	A	C	A	C	G	C
SOK SOV	IRGC 132299	ind3	T	G	C	C	G	A	C	A	C	G	C
KHAO THAMA	IRGC 128087	ind3	T	G	C	C	G	A	C	A	C	G	C
KABIN		ind3	T	G	C	C	G	A	C	A	C	G	C
ZEINGYI	IRGC 128206	ind3	T	G	C	C	G	A	C	A	C	G	C
KHAO BAWNG		ind3	T	G	C	C	G	A	C	A	C	G	C
SARA		ind3	T	G	C	C	G	A	C	A	C	G	C
MAE YEU	IRGC 131916	ind3	T	G	C	C	G	A	C	A	C	G	C
TOURBE	IRGC 126162	indx	T	G	C	C	G	A	C	A	C	G	C
JIA GEN	IRGC 127457	indx	T	G	C	C	G	A	C	A	C	G	C
ARC 13888	IRGC 127952	indx	T	G	C	C	G	A	C	A	C	G	C
MOWANGGUNEIZA		indx	T	G	C	C	G	A	C	A	C	G	C
DA GANG ZHAN	IRGC 125719	indx	T	G	C	C	G	A	C	A	C	G	C
ANBAW	IRGC 127926	indx	T	G	C	C	G	A	C	A	C	G	C
HTAWPATT	IRGC 128055	indx	T	G	C	C	G	A	C	A	C	G	C
TAI-ZHONG-XIAN 10		indx	T	G	C	C	G	A	C	A	C	G	C
GALWAKA HANDERAN	IRGC 125746	indx	T	G	C	C	G	A	C	A	C	G	C
GUI HUA ZAO	IRGC 125755	indx	T	G	C	C	G	A	C	A	C	G	C
TONG GU HONG	IRGC 125925	indx	T	G	C	C	G	A	C	A	C	G	C
BALASURIYA A	IRGC 126178	indx	T	G	C	C	G	A	C	A	C	G	C
IR 57514-PMI 5-B-1-2	IRGC 126025	indx	T	G	C	C	G	A	C	A	C	G	C
ARIANA	IRGC 121966	indx	T	G	C	C	G	A	C	A	C	G	C
H 15-23-DA	IRGC 122076	indx	T	G	C	C	G	A	C	A	C	G	C
SONA	IRGC 122255	indx	T	G	C	C	G	A	C	A	C	G	C
CULALANSI	IRGC 132397	indx	T	G	C	C	G	A	C	A	C	G	C
AR 133	IRGC 127126	indx	T	G	C	C	G	A	C	A	C	G	C
HOE PHAR THAE	IRGC 127410	indx	T	G	C	C	G	A	C	A	C	G	C
TAUNGYA SABA	IRGC 128483	indx	T	G	C	C	G	A	C	A	C	G	C
GAO LIANG ZAO	IRGC 127379	indx	T	G	C	C	G	A	C	A	C	G	C
JIANG HUI DAO	IRGC 127459	indx	T	G	C	C	G	A	C	A	C	G	C
YI LI ZHONG	IRGC 127904	indx	T	G	C	C	G	A	C	A	C	G	C
UGAGA	IRGC 127872	indx	T	G	C	C	G	A	C	A	C	G	C
AI JIAO AO FAN ZI	IRGC 127114	indx	T	G	C	C	G	A	C	A	C	G	C
MALOBA (DISSI ROUGE)	IRGC 127599	indx	T	G	C	C	G	A	C	A	C	G	C
CHAM LEK	IRGC 127255	indx	T	G	C	C	G	A	C	A	C	G	C
CHAM TON	IRGC 127257	indx	T	G	C	C	G	A	C	A	C	G	C
MAYATAUNG	IRGC 127616	indx	T	G	C	C	G	A	C	A	C	G	C
MAGU	IRGC 127590	indx	T	G	C	C	G	A	C	A	C	G	C
JON JAN	IRGC 127466	indx	T	G	C	C	G	A	C	A	C	G	C
MOTANGE PAHELLO LAULE	IRGC 127634	indx	T	G	C	C	G	A	C	A	C	G	C
ARC 12690	IRGC 127147	indx	T	G	C	C	G	A	C	A	C	G	C
NEP BUNG		indx	T	G	C	C	G	A	C	A	C	G	C
MANSAT 3	IRGC 135771	indx	T	G	C	C	G	A	C	A	C	G	C
RP 20-12	IRGC 128151	indx	T	G	C	C	G	A	C	A	C	G	C
ARC 15373	IRGC 127964	indx	T	G	C	C	G	A	C	A	C	G	C
WAGWAG	IRGC 127891	indx	T	G	C	C	G	A	C	A	C	G	C
WAGWAG RAOIS	IRGC 127892	indx	T	G	C	C	G	A	C	A	C	G	C
YIKONG	IRGC 136078	indx	T	G	C	C	G	A	C	A	C	G	C
TIANHANDAO	IRGC 136055	indx	T	G	C	C	G	A	C	A	C	G	C
ZAOSHUXIANGHEIMI		indx	T	G	C	C	G	A	C	A	C	G	C
HONGGENGHANGU3		indx	T	G	C	C	G	A	C	A	C	G	C
JIANGNONGZAO 1 B		indx	T	G	C	C	G	A	C	A	C	G	C
JINGHU3 B		indx	T	G	C	C	G	A	C	A	C	G	C
WUKEZHAN		indx	T	G	C	C	G	A	C	A	C	G	C
SARD	IRGC 136043	indx	T	G	C	C	G	A	C	A	C	G	C
MENTIK TJERE BELUT	IRGC 126071	indx	T	G	C	C	G	A	C	A	C	G	C
HTA 22	IRGC 125765	indx	T	G	C	C	G	A	C	A	C	G	C
GARURA	IRGC 125749	indx	T	G	C	C	G	A	C	A	C	G	C
DALSUNG 41	IRGC 125721	indx	T	G	C	C	G	A	C	A	C	G	C
PA KABAKIE		indx	T	G	C	C	G	A	C	A	C	G	C
RTS 16	IRGC 126309	indx	T	G	C	C	G	A	C	A	C	G	C
BR 4973-34-6-6	IRGC 127040	indx	T	G	C	C	G	A	C	A	C	G	C
CODE NO 31323	IRGC 126148	indx	T	G	C	C	G	A	C	A	C	G	C
MEI LIU ZAO 5	IRGC 127622	indx	T	G	C	C	G	A	C	A	C	G	C
GAO JIAO YING GAN ZHAN	IRGC 127378	indx	T	G	C	C	G	A	C	A	C	G	C
E NOI NAH	IRGC 128287	indx	T	G	C	C	G	A	C	A	C	G	C
YU HE HONG	IRGC 127907	indx	T	G	C	C	G	A	C	A	C	G	C
LIM MA NO MA KHIN NYUNT	IRGC 132407	indx	T	G	C	C	G	A	C	A	C	G	C
SALA	IRGC 128456	indx	T	G	C	C	G	A	C	A	C	G	C
HAM MOON	IRGC 128049	indx	T	G	C	C	G	A	C	A	C	G	C
LUA DUC	IRGC 127578	indx	T	G	C	C	G	A	C	A	C	G	C
KH 998	IRGC 128081	indx	T	G	C	C	G	A	C	A	C	G	C
ARC 6015	IRGC 127972	indx	T	G	C	C	G	A	C	A	C	G	C
SUNAR	IRGC 127830	indx	T	G	C	C	G	A	C	A	C	G	C
ARC 15319		indx	T	G	C	C	G	A	C	A	C	G	C
CN 44-40-7	IRGC 127286	indx	T	G	C	C	G	A	C	A	C	G	C
KHIRPULI	IRGC 135761	indx	T	G	C	C	G	A	C	A	C	G	C
C.MEDIO 7	IRGC 135869	indx	T	G	C	C	G	A	C	A	C	G	C
XIANGAI B		indx	T	G	C	C	G	A	C	A	C	G	C
HUAGENGXIAN 74	IRGC 135909	indx	T	G	C	C	G	A	C	A	C	G	C
DUOXI 1		indx	T	G	C	C	G	A	C	A	C	G	C
IR 4630-22-2-5-1-3	IRGC 126962	indx	T	G	C	C	G	A	C	A	C	G	C
IR 07F287	IRGC 126960	indx	T	G	C	C	G	A	C	A	C	G	C
PUTTU NELLU	IRGC 126989	indx	T	G	C	C	G	A	C	A	C	G	C
YN 1353-3	IRGC 121160	indx	T	G	C	C	G	A	C	A	C	G	C
PICO NEGRO	IRGC 126080	indx	T	G	C	C	G	A	C	A	C	G	C
IR 53650-2B-10-1-2-1	IRGC 125973	indx	T	G	C	C	G	A	C	A	C	G	C
KAAKARAN		indx	T	G	C	C	G	A	C	A	C	G	C
NAZIRA SAIL	IRGC 125850	indx	T	G	C	C	G	A	C	A	C	G	C
B 6149 F-MR-7	IRGC 125953	indx	T	G	C	C	G	A	C	A	C	G	C
IRGA 659-1-2-2-2	IRGC 120993	indx	T	G	C	C	G	A	C	A	C	G	C
BAT DO	IRGC 121599	indx	T	G	C	C	G	A	C	A	C	G	C
FEI GAI 122	IRGC 125609	indx	T	G	C	C	G	A	C	A	C	G	C
YA THAY SAN		indx	T	G	C	C	G	A	C	A	C	G	C
BAIANG 6	IRGC 125668	indx	T	G	C	C	G	A	C	A	C	G	C
ARC 18061	IRGC 127034	indx	T	G	C	C	G	A	C	A	C	G	C
ARC 12576	IRGC 125645	indx	T	G	C	C	G	A	C	A	C	G	C
ARC 18112	IRGC 125655	indx	T	G	C	C	G	A	C	A	C	G	C
ARC 14064	IRGC 125649	indx	T	G	C	C	G	A	C	A	C	G	C
CR 60-10	IRGC 125715	indx	T	G	C	C	G	A	C	A	C	G	C
KHAO MON	IRGC 125803	indx	T	G	C	C	G	A	C	A	C	G	C
VEN THAP	IRGC 125933	indx	T	G	C	C	G	A	C	A	C	G	C
ARC 18092	IRGC 125654	indx	T	G	C	C	G	A	C	A	C	G	C
H 6	IRGC 125756	indx	T	G	C	C	G	A	C	A	C	G	C
RPW 9-4 (SS 1)	IRGC 126084	indx	T	G	C	C	G	A	C	A	C	G	C
ARC 11857	IRGC 125643	indx	T	G	C	C	G	A	C	A	C	G	C
ASU	IRGC 125658	indx	T	G	C	C	G	A	C	A	C	G	C
B 78-S81	IRGC 125662	indx	T	G	C	C	G	A	C	A	C	G	C
RPA 5929 (K 45)	IRGC 125890	indx	T	G	C	C	G	A	C	A	C	G	C
ARC 10594	IRGC 125636	indx	T	G	C	C	G	A	C	A	C	G	C
PESAGRO 102	IRGC 126001	indx	T	G	C	C	G	A	C	A	C	G	C
KN 1 B 361-1-8-6-9	IRGC 125805	indx	T	G	C	C	G	A	C	A	C	G	C
SOM DIGUIME	IRGC 126168	indx	T	G	C	C	G	A	C	A	C	G	C
BOHOTO BALOOCHESTAN	IRGC 125954	indx	T	G	C	C	G	A	C	A	C	G	C
TSIMATAHOPAOSA	IRGC 127091	indx	T	G	C	C	G	A	C	A	C	G	C
BA BAI GU	IRGC 125663	indx	T	G	C	C	G	A	C	A	C	G	C
PSBRC 68	IRGC 125874	indx	T	G	C	C	G	A	C	A	C	G	C
JUMA 62	IRGC 126066	indx	T	G	C	C	G	A	C	A	C	G	C
IR 21015-72-3-3-3-1	IRGC 125972	indx	T	G	C	C	G	A	C	A	C	G	C
CAMPONI	IRGC 125956	indx	T	G	C	C	G	A	C	A	C	G	C
IR 63295-AC 209-7	IRGC 127053	indx	T	G	C	C	G	A	C	A	C	G	C
IR 65483-111-5-9-2-11	IRGC 125976	indx	T	G	C	C	G	A	C	A	C	G	C
IR 80310-12-B-1-3-B	IRGC 125986	indx	T	G	C	C	G	A	C	A	C	G	C
ARC 11867		indx	T	G	C	C	G	A	C	A	C	G	C
ARC 15091	IRGC 126298	indx	T	G	C	C	G	A	C	A	C	G	C
SOLOMON RED RICE	IRGC 126312	indx	T	G	C	C	G	A	C	A	C	G	C
EPEAL 102	IRGC 126203	indx	T	G	C	C	G	A	C	A	C	G	C
TAMASHIRO HIKARI	IRGC 125917	indx	T	G	C	C	G	A	C	A	C	G	C
IR 57920-AC 25-2-B	IRGC 122098	indx	T	G	C	C	G	A	C	A	C	G	C
IR 2344-P1 PB-9-3-2B	IRGC 122093	indx	T	G	C	C	G	A	C	A	C	G	C
IR 55411-50	IRGC 124394	indx	T	G	C	C	G	A	C	A	C	G	C
TSIPALA 1231	IRGC 124425	indx	T	G	C	C	G	A	C	A	C	G	C
UPL RI 7	IRGC 122272	indx	T	G	C	C	G	A	C	A	C	G	C
KOGONI 91-1	IRGC 122140	indx	T	G	C	C	G	A	C	A	C	G	C
WAS 174-B-3-5	IRGC 122286	indx	T	G	C	C	G	A	C	A	C	G	C
MERLE	IRGC 122168	indx	T	G	C	C	G	A	C	A	C	G	C
ARC 15480	IRGC 127160	indx	T	G	C	C	G	A	C	A	C	G	C
K 15591-4	IRGC 127470	indx	T	G	C	C	G	A	C	A	C	G	C
A 69-1	IRGC 127102	indx	T	G	C	C	G	A	C	A	C	G	C
BKN BR 1031-78-5-4	IRGC 127231	indx	T	G	C	C	G	A	C	A	C	G	C
NGA CHAN HMWE	IRGC 127672	indx	T	G	C	C	G	A	C	A	C	G	C
SHWE SABA	IRGC 135580	indx	T	G	C	C	G	A	C	A	C	G	C
TAUNG LWIN	IRGC 127850	indx	T	G	C	C	G	A	C	A	C	G	C
IR 3839-1	IRGC 127437	indx	T	G	C	C	G	A	C	A	C	G	C
GENG 77-4	IRGC 127383	indx	T	G	C	C	G	A	C	A	C	G	C
TAI ZHOU XIAN	IRGC 127840	indx	T	G	C	C	G	A	C	A	C	G	C
NCS 349	IRGC 127657	indx	T	G	C	C	G	A	C	A	C	G	C
CUN GU NUO	IRGC 127288	indx	T	G	C	C	G	A	C	A	C	G	C
JATI MANI	IRGC 127450	indx	T	G	C	C	G	A	C	A	C	G	C
KABERI	IRGC 128327	indx	T	G	C	C	G	A	C	A	C	G	C
QING TAI AI	IRGC 127754	indx	T	G	C	C	G	A	C	A	C	G	C
L 10595	IRGC 127538	indx	T	G	C	C	G	A	C	A	C	G	C
L 10833	IRGC 127539	indx	T	G	C	C	G	A	C	A	C	G	C
PJ 110	IRGC 127734	indx	T	G	C	C	G	A	C	A	C	G	C
MAMA TABALI	IRGC 132015	indx	T	G	C	C	G	A	C	A	C	G	C
FAN WU	IRGC 127368	indx	T	G	C	C	G	A	C	A	C	G	C
KHAOSAING	IRGC 128085	indx	T	G	C	C	G	A	C	A	C	G	C
LOC TRANG MUON	IRGC 128368	indx	T	G	C	C	G	A	C	A	C	G	C
MAHA CHAI	IRGC 128373	indx	T	G	C	C	G	A	C	A	C	G	C
GI TAH	IRGC 127386	indx	T	G	C	C	G	A	C	A	C	G	C
KUNJUKUNJU	IRGC 127535	indx	T	G	C	C	G	A	C	A	C	G	C
TANG DU GU	IRGC 127846	indx	T	G	C	C	G	A	C	A	C	G	C
KHAU DANH	IRGC 127519	indx	T	G	C	C	G	A	C	A	C	G	C
POTOQOIN	IRGC 132033	indx	T	G	C	C	G	A	C	A	C	G	C
EX AUBERGE	IRGC 135751	indx	T	G	C	C	G	A	C	A	C	G	C
LI TOU ZHAN	IRGC 127567	indx	T	G	C	C	G	A	C	A	C	G	C
ADUKKAN	IRGC 127109	indx	T	G	C	C	G	A	C	A	C	G	C
AI JIAO ZI	IRGC 127116	indx	T	G	C	C	G	A	C	A	C	G	C
531	IRGC 127100	indx	T	G	C	C	G	A	C	A	C	G	C
IR 10120-7-2-1-4	IRGC 127433	indx	T	G	C	C	G	A	C	A	C	G	C
DAU NGHA THAI BINH	IRGC 127301	indx	T	G	C	C	G	A	C	A	C	G	C
YADU BARA	IRGC 127896	indx	T	G	C	C	G	A	C	A	C	G	C
BAO DAM	IRGC 128239	indx	T	G	C	C	G	A	C	A	C	G	C
CHAO KHAW NYAO	IRGC 131975	indx	T	G	C	C	G	A	C	A	C	G	C
TE SAN AI 2	IRGC 127852	indx	T	G	C	C	G	A	C	A	C	G	C
SHWEWARHNAN	IRGC 127802	indx	T	G	C	C	G	A	C	A	C	G	C
NGA CHEKH FAT	IRGC 132358	indx	T	G	C	C	G	A	C	A	C	G	C
LOUK PASOM	IRGC 127576	indx	T	G	C	C	G	A	C	A	C	G	C
LG 9274	IRGC 127561	indx	T	G	C	C	G	A	C	A	C	G	C
NASAENG	IRGC 127649	indx	T	G	C	C	G	A	C	A	C	G	C
NASAENG	IRGC 127650	indx	T	G	C	C	G	A	C	A	C	G	C
CASIBON	IRGC 132327	indx	T	G	C	C	G	A	C	A	C	G	C
RUSTY LATE	IRGC 128454	indx	T	G	C	C	G	A	C	A	C	G	C
KHAYANGYA D 34-181	IRGC 128088	indx	T	G	C	C	G	A	C	A	C	G	C
NATURAL HYBRID C 33-8		indx	T	G	C	C	G	A	C	A	C	G	C
221 BC 4-1-45-10	IRGC 135561	indx	T	G	C	C	G	A	C	A	C	G	C
KOTHMALLI KARUPPAN	IRGC 127533	indx	T	G	C	C	G	A	C	A	C	G	C
KAILUNDO	IRGC 132253	indx	T	G	C	C	G	A	C	A	C	G	C
PHOU SAO LEUM NYANG	IRGC 128134	indx	T	G	C	C	G	A	C	A	C	G	C
EA HOUM	IRGC 128285	indx	T	G	C	C	G	A	C	A	C	G	C
ARC 6218	IRGC 127164	indx	T	G	C	C	G	A	C	A	C	G	C
ARC 7255	IRGC 127974	indx	T	G	C	C	G	A	C	A	C	G	C
ARC 10905	IRGC 127132	indx	T	G	C	C	G	A	C	A	C	G	C
OUSSANTHIABA	IRGC 132261	indx	T	G	C	C	G	A	C	A	C	G	C
GOGO	IRGC 135567	indx	T	G	C	C	G	A	C	A	C	G	C
LUA CHUM	IRGC 127577	indx	T	G	C	C	G	A	C	A	C	G	C
SEMPOR	IRGC 128160	indx	T	G	C	C	G	A	C	A	C	G	C
KEMA 5	IRGC 132310	indx	T	G	C	C	G	A	C	A	C	G	C
ARC 10894	IRGC 127131	indx	T	G	C	C	G	A	C	A	C	G	C
ARC 10939	IRGC 127933	indx	T	G	C	C	G	A	C	A	C	G	C
T Q QI HAYUQBABA	IRGC 128489	indx	T	G	C	C	G	A	C	A	C	G	C
KHAO PHAE HOM	IRGC 132427	indx	T	G	C	C	G	A	C	A	C	G	C
SINTHA	IRGC 127809	indx	T	G	C	C	G	A	C	A	C	G	C
HURANG ARISO LUTA	IRGC 127424	indx	T	G	C	C	G	A	C	A	C	G	C
PANI TORONG	IRGC 127713	indx	T	G	C	C	G	A	C	A	C	G	C
BAKASI	IRGC 127204	indx	T	G	C	C	G	A	C	A	C	G	C
CO 36	IRGC 132422	indx	T	G	C	C	G	A	C	A	C	G	C
Y 115	IRGC 128202	indx	T	G	C	C	G	A	C	A	C	G	C
HAORU	IRGC 128051	indx	T	G	C	C	G	A	C	A	C	G	C
KHAO HAE	IRGC 132273	indx	T	G	C	C	G	A	C	A	C	G	C
TYB 11	IRGC 128198	indx	T	G	C	C	G	A	C	A	C	G	C
SYNTHETIC SATIVA	IRGC 128176	indx	T	G	C	C	G	A	C	A	C	G	C
KARTIKHAMA	IRGC 128072	indx	T	G	C	C	G	A	C	A	C	G	C
KUMRI	IRGC 128092	indx	T	G	C	C	G	A	C	A	C	G	C
LIGUNGTUNG	IRGC 127563	indx	T	G	C	C	G	A	C	A	C	G	C
B 737 G-KN-23-1	IRGC 127978	indx	T	G	C	C	G	A	C	A	C	G	C
CR 157-392-4	IRGC 128020	indx	T	G	C	C	G	A	C	A	C	G	C
W 1014-162		indx	T	G	C	C	G	A	C	A	C	G	C
RP 1153-20-14	IRGC 132431	indx	T	G	C	C	G	A	C	A	C	G	C
SML CAMPONI		indx	T	G	C	C	G	A	C	A	C	G	C
ARC 12411	IRGC 127941	indx	T	G	C	C	G	A	C	A	C	G	C
ARC 12757	IRGC 127944	indx	T	G	C	C	G	A	C	A	C	G	C
ARC 13591	IRGC 127950	indx	T	G	C	C	G	A	C	A	C	G	C
ARC 13919	IRGC 127953	indx	T	G	C	C	G	A	C	A	C	G	C
ARC 14347	IRGC 127955	indx	T	G	C	C	G	A	C	A	C	G	C
ARC 14975	IRGC 127156	indx	T	G	C	C	G	A	C	A	C	G	C
ARC 15486	IRGC 135735	indx	T	G	C	C	G	A	C	A	C	G	C
ARC 18371	IRGC 127969	indx	T	G	C	C	G	A	C	A	C	G	C
ARC 15385	IRGC 127159	indx	T	G	C	C	G	A	C	A	C	G	C
BLM 70	IRGC 135739	indx	T	G	C	C	G	A	C	A	C	G	C
LOBANG (WHITE)	IRGC 128097	indx	T	G	C	C	G	A	C	A	C	G	C
ARC 14860	IRGC 127962	indx	T	G	C	C	G	A	C	A	C	G	C
INDO NO 13030	IRGC 128057	indx	T	G	C	C	G	A	C	A	C	G	C
RAYDHAN 1	IRGC 128148	indx	T	G	C	C	G	A	C	A	C	G	C
SUITE JORA	IRGC 128174	indx	T	G	C	C	G	A	C	A	C	G	C
AEB 368 RIP P TYPE ADT	IRGC 127923	indx	T	G	C	C	G	A	C	A	C	G	C
JAIBATTEY	IRGC 135950	indx	T	G	C	C	G	A	C	A	C	G	C
K 24	IRGC 135962	indx	T	G	C	C	G	A	C	A	C	G	C
QITOUBAIGU3		indx	T	G	C	C	G	A	C	A	C	G	C
JINZHINUO4		indx	T	G	C	C	G	A	C	A	C	G	C
CHENWAN 3		indx	T	G	C	C	G	A	C	A	C	G	C
XIANGWANXIAN 3		indx	T	G	C	C	G	A	C	A	C	G	C
SIBEITIZHAO 6		indx	T	G	C	C	G	A	C	A	C	G	C
AIZIZHAN		indx	T	G	C	C	G	A	C	A	C	G	C
YANSHUICHI		indx	T	G	C	C	G	A	C	A	C	G	C
TAIZHONGZAILAI 1/TAIZHONG65		indx	T	G	C	C	G	A	C	A	C	G	C
P1790-5-1M-4-5M-1B-3M-B	IRGC 136016	indx	T	G	C	C	G	A	C	A	C	G	C
MENJIADING 2		indx	T	G	C	C	G	A	C	A	C	G	C
XIANGWANXIAN 1		indx	T	G	C	C	G	A	C	A	C	G	C
NON SPECIFIED		indx	T	G	C	C	G	A	C	A	C	G	C
YUN HUI 72		indx	T	G	C	C	G	A	C	A	C	G	C
IR65600-27-1-2-2	IRGC 135930	indx	T	G	C	C	G	A	C	A	C	G	C
TKM6	IRGC 136057	indx	T	G	C	C	G	A	C	A	C	G	C
IR71466-75-3-B-1	IRGC 135936	indx	T	G	C	C	G	A	C	A	C	G	C
MINGHUI 63	IRGC 117271	indx	T	G	C	C	G	A	C	A	C	G	C
SEBERANG		indx	T	G	C	C	G	A	C	A	C	G	C
MR84	IRGC 135995	indx	T	G	C	C	G	A	C	A	C	G	C
PTB33	IRGC 136025	indx	T	G	C	C	G	A	C	A	C	G	C
SLG1	IRGC 136047	indx	T	G	C	C	G	A	C	A	C	G	C
BR11	IRGC 135847	indx	T	G	C	C	G	A	C	A	C	G	C
IR52561-UBN-1-1-2	IRGC 135923	indx	T	G	C	C	G	A	C	A	C	G	C
IR55419-04	IRGC 135924	indx	T	G	C	C	G	A	C	A	C	G	C
IR62266-42-6-2	IRGC 135928	indx	T	G	C	C	G	A	C	A	C	G	C
NSIC RC9 (APO)	IRGC 136013	indx	T	G	C	C	G	A	C	A	C	G	C
CARIJO	IRGC 135859	indx	T	G	C	C	G	A	C	A	C	G	C
MONOLAYA	IRGC 135988	indx	T	G	C	C	G	A	C	A	C	G	C
KHAZAR	IRGC 135969	indx	T	G	C	C	G	A	C	A	C	G	C
NONA BOKRA		indx	T	G	C	C	G	A	C	A	C	G	C
IR26	IRGC 135919	indx	T	G	C	C	G	A	C	A	C	G	C
IR34		indx	T	G	C	C	G	A	C	A	C	G	C
D15	IRGC 135875	indx	T	G	C	C	G	A	C	A	C	G	C
IR74	IRGC 135937	indx	T	G	C	C	G	A	C	A	C	G	C
LUYIN 46	IRGC 135975	indx	T	G	C	C	G	A	C	A	C	G	C
HEIHEAIHUI		indx	T	G	C	C	G	A	C	A	C	G	C
HUA 565	IRGC 135908	indx	T	G	C	C	G	A	C	A	C	G	C
KCD1	IRGC 135965	indx	T	G	C	C	G	A	C	A	C	G	C
BG 94-1	IRGC 135843	indx	T	G	C	C	G	A	C	A	C	G	C
YZX2		indx	T	G	C	C	G	A	C	A	C	G	C
IR68552-55-3-2	IRGC 135933	indx	T	G	C	C	G	A	C	A	C	G	C
PT60		indx	T	G	C	C	G	A	C	A	C	G	C
DIANDUN 502	IRGC 135878	indx	T	G	C	C	G	A	C	A	C	G	C
JIANGXISIMIAO	IRGC 135954	indx	T	G	C	C	G	A	C	A	C	G	C
RR2-6		indx	T	G	C	C	G	A	C	A	C	G	C
X23	IRGC 136075	indx	T	G	C	C	G	A	C	A	C	G	C
C71		indx	T	G	C	C	G	A	C	A	C	G	C
Q5	IRGC 136027	indx	T	G	C	C	G	A	C	A	C	G	C
SWARNA	IRGC 117278	indx	T	G	C	C	G	A	C	A	C	G	C
B231		indx	T	G	C	C	G	A	C	A	C	G	C
ARC 18175	IRGC 131928	indx	T	G	C	C	G	A	C	A	C	G	C
CAUVERY	IRGC 125695	indx	T	G	C	C	G	A	C	A	C	G	C
IR 13429-109-2-2-1	IRGC 125773	indx	T	G	C	C	G	A	C	A	C	G	C
MACAN BINUNDOK	IRGC 126239	indx	T	G	C	C	G	A	C	A	C	G	C
ARC 10812	IRGC 126173	indx	T	G	C	C	G	A	C	A	C	G	C
LG 10178	IRGC 127556	indx	T	G	C	C	G	A	C	A	C	G	C
PTB 18	IRGC 135786	indx	T	G	C	C	G	A	C	A	C	G	C
KAYANGYA D 402	IRGC 128074	indx	T	G	C	C	G	A	C	A	C	G	C
NWACHI MANINE	IRGC 128120	indx	T	G	C	C	G	A	C	A	C	G	C
PARIJAT	IRGC 128129	indx	T	G	C	C	G	A	C	A	C	G	C
SADAJIRA (DEEP STRAW) 16-194	IRGC 132265	indx	T	G	C	C	G	A	C	A	C	G	C
ARC 13934	IRGC 132241	indx	T	G	C	C	G	A	C	A	C	G	C
IR 9747 SEL	IRGC 127442	indx	T	G	C	C	G	A	C	A	C	G	C
SELN 244A6-20	IRGC 136044	indx	T	G	C	C	G	A	C	A	C	G	C
HONGWAN 1		indx	T	G	C	C	G	A	C	A	C	G	C
ARC 5840	IRGC 125656	indx	T	G	C	C	G	A	C	A	C	G	C
ARC 12884	IRGC 126042	indx	T	G	C	C	G	A	C	A	C	G	C
LU MAO ZHAN	IRGC 125829	indx	T	G	C	C	G	A	C	A	C	G	C
KULA KARUPPAN	IRGC 125810	indx	T	G	C	C	G	A	C	A	C	G	C
PULUTHI KARAN (MIXED)		indx	T	G	C	C	G	A	C	A	C	G	C
ARC 18202	IRGC 126175	indx	T	G	C	C	G	A	C	A	C	G	C
PA FADAYA	IRGC 131944	indx	T	G	C	C	G	A	C	A	C	G	C
AGEPDAUJSECAN		indx	T	G	C	C	G	A	C	A	C	G	C
FONAIAP 2	IRGC 127072	indx	T	G	C	C	G	A	C	A	C	G	C
B 4414 F-MR-6-3	IRGC 126044	indx	T	G	C	C	G	A	C	A	C	G	C
CT 6510-24-1-2	IRGC 122025	indx	T	G	C	C	G	A	C	A	C	G	C
DANAU LAUT TAWAR	IRGC 122029	indx	T	G	C	C	G	A	C	A	C	G	C
ANGIFOTSY 685	IRGC 121963	indx	T	G	C	C	G	A	C	A	C	G	C
SOM CAU 70 A	IRGC 122254	indx	T	G	C	C	G	A	C	A	C	G	C
B 6144-MR-6-0-0	IRGC 121974	indx	T	G	C	C	G	A	C	A	C	G	C
IR 57924-24	IRGC 122099	indx	T	G	C	C	G	A	C	A	C	G	C
GIZA 178	IRGC 122060	indx	T	G	C	C	G	A	C	A	C	G	C
MAKALIOKA	IRGC 132013	indx	T	G	C	C	G	A	C	A	C	G	C
TP MIL 53	IRGC 128193	indx	T	G	C	C	G	A	C	A	C	G	C
221 C 391-1-3-3	IRGC 127099	indx	T	G	C	C	G	A	C	A	C	G	C
BOROJYOT	IRGC 128000	indx	T	G	C	C	G	A	C	A	C	G	C
BALIBUD	IRGC 127206	indx	T	G	C	C	G	A	C	A	C	G	C
KAVIVARI SAMBA		indx	T	G	C	C	G	A	C	A	C	G	C
IR 4535-PP 23-6-8-1	IRGC 132341	indx	T	G	C	C	G	A	C	A	C	G	C
ARC 15387	IRGC 127965	indx	T	G	C	C	G	A	C	A	C	G	C
LANJALI	IRGC 128095	indx	T	G	C	C	G	A	C	A	C	G	C
ECHORSAIL		indx	T	G	C	C	G	A	C	A	C	G	C
XIAOHONGGU		indx	T	G	C	C	G	A	C	A	C	G	C
PMS 10B	IRGC 136021	indx	T	G	C	C	G	A	C	A	C	G	C
ZHONG 413		indx	T	G	C	C	G	A	C	A	C	G	C
FL478	IRGC 135888	indx	T	G	C	C	G	A	C	A	C	G	C
D11	IRGC 135874	indx	T	G	C	C	G	A	C	A	C	G	C
SAGC锛?	IRGC 136038	indx	T	G	C	C	G	A	C	A	C	G	C
SAGC锛?	IRGC 136039	indx	T	G	C	C	G	A	C	A	C	G	C
MR77(SEBERANG )	IRGC 135994	indx	T	G	C	C	G	A	C	A	C	G	C
BANTA TIMA	IRGC 125673	indx	T	G	C	C	G	A	C	A	C	G	C
HONGAINUO		indx	T	G	C	C	G	A	C	A	C	G	C
80B		indx	T	G	C	C	G	A	C	A	C	G	C
YUEXIANGZHAN		indx	T	G	C	C	G	A	C	A	C	G	C
BALA	IRGC 135836	indx	T	G	C	C	G	A	C	A	C	G	C
BAZAIL	IRGC 126184	indx	T	G	C	C	G	A	C	A	C	G	C
EX FOILAEIN (NAPUTO)	IRGC 125736	indx	T	G	C	C	G	A	C	A	C	G	C
LIU XU	IRGC 125827	indx	T	G	C	C	G	A	C	A	C	G	C
IA CUBA 17	IRGC 125966	indx	T	G	C	C	G	A	C	A	C	G	C
IR 31142-14-1-1-3-1-1-2	IRGC 126023	indx	T	G	C	C	G	A	C	A	C	G	C
IR 67518-B-11-1-B	IRGC 126026	indx	T	G	C	C	G	A	C	A	C	G	C
ARC 15845		indx	T	G	C	C	G	A	C	A	C	G	C
ARC 18533	IRGC 127161	indx	T	G	C	C	G	A	C	A	C	G	C
BHAINSA MUNDARIYA	IRGC 127221	indx	T	G	C	C	G	A	C	A	C	G	C
YU TOU ZHONG	IRGC 128510	indx	T	G	C	C	G	A	C	A	C	G	C
GAJA BARU	IRGC 127375	indx	T	G	C	C	G	A	C	A	C	G	C
VELLAIKOTTAI		indx	T	G	C	C	G	A	C	A	C	G	C
ARC 14899	IRGC 127154	indx	T	G	C	C	G	A	C	A	C	G	C
ATH HAGARI JARAHAN PADDY	IRGC 127176	indx	T	G	C	C	G	A	C	A	C	G	C
[truncated: 646 more rows]
